# Supplementary material for: A non-invasive method for concurrent detection of multiple early-stage cancers in women
Source: Sci Rep. 2023 Nov 4;13:19083. doi: 10.1038/s41598-023-46553-7 (PMC10625604; doi:10.1038/s41598-023-46553-7)
Supplement: Supplementary file 2 — Supplementary Table S1. [file 41598_2023_46553_MOESM2_ESM.xlsx]

## Sheet: Uterine Cancer Samples
A NON-INVASIVE METHOD FOR CONCURRENT DETECTION OF MULTIPLE EARLY-STAGE CANCERS IN WOMEN
Ankur Gupta1,2, Zaved Siddiqui1,2, Ganga Sagar2, Kanury V.S. Rao1,2 & Najmuddin Saquib1,2, *
Lab ID	Sex	Age	Ethnicity	Patient diagnosis	Date of surgery	Grade	TNM	Stage	Date of sample collection	Date of surgery	Source	Medical History
160	F	50	Caucasian	uterine cancer	uterus	G1	T1aN0M0	IA	2018-08-16	2018-08-17	Fidelis Research AD.	hypertension, diabetes, obesity
161	F	37	Caucasian	uterine cancer	uterus	G1	T1aN0M0	IA	2018-08-07	2018-08-08	Fidelis Research AD.	obesity
162	F	31	Caucasian	uterine cancer	uterus	G1	T1aN0M0	IA	2018-08-08	2018-08-13	Fidelis Research AD.	obesity
163	F	56	Caucasian	uterine cancer	uterus	G1	T1aN0M0	IA	2018-08-08	2018-08-17	Fidelis Research AD.	chronic bronchitis, obesity
164	F	61	Caucasian	uterine cancer	uterus	G2	T1aN0M0	IA	2018-08-14	2018-08-16	Fidelis Research AD.	hypertension, obesity
165	F	55	Caucasian	uterine cancer	uterus	G2	T1aN0M0	IA	2018-09-04	2018-09-04	Fidelis Research AD.	chronic pancreatitis
166	F	66	Caucasian	uterine cancer	uterus	G2	T1aN0M0	IA	2013-01-11	2013-01-16	Fidelis Research AD.	obesity
167	F	40	Caucasian	uterine cancer	uterus	G1	T1aN0M0	IA	2013-01-15	2013-01-21	Fidelis Research AD.	no
168	F	65	Caucasian	uterine cancer	uterus	G2	T1bN0M0	IB	2012-01-16	2013-01-25	Fidelis Research AD.	obesity, IHD, cardiosclerosis, atherosclerosis
169	F	56	Caucasian	uterine cancer	uterus	G1	T1aN0M0	I	2013-01-24	2013-02-20	Fidelis Research AD.	hypertension, varicose veins, obesity
170	F	59	Caucasian	uterine cancer	uterus	G2	T1bN0M0	I	2013-01-29	2013-02-06	Fidelis Research AD.	diabetes mellitus type 2, hypertension
171	F	61	Caucasian	uterine cancer	uterus	G2	T1aN0M0	I	2013-01-29	2013-01-30	Fidelis Research AD.	hypertension, obesity
172	F	54	Caucasian	uterine cancer	uterus	G2	T1aN0M0	I	2013-02-06	2013-02-07	Fidelis Research AD.	hypertension
173	F	84	Caucasian	uterine cancer	uterus	G1	T1aN0M0	I	2013-02-06	2013-02-07	Fidelis Research AD.	hypertension, chronic gastritis, chronic colitis
174	F	76	Caucasian	uterine cancer	uterus	G2	T1bN0M0	I	2013-02-07	2013-02-14	Fidelis Research AD.	diabetes mellitus type 2, hypertension, obesity
175	F	63	Caucasian	uterine cancer	uterus	G2	T1aN0M0	I	2013-02-13	2013-02-13	Fidelis Research AD.	obesity
176	F	54	Caucasian	uterine cancer	uterus	G2	T1aN0M0	I	2013-02-14	2013-02-21	Fidelis Research AD.	no
177	F	52	Caucasian	uterine cancer	uterus	G1	T1aN0M0	I	2013-02-14	2013-02-22	Fidelis Research AD.	no
178	F	66	Caucasian	uterine cancer	uterus	G2	T1aN0M0	I	2013-02-20	2013-02-27	Fidelis Research AD.	no
179	F	71	Caucasian	uterine cancer	uterus	G1	T1aN0M0	I	2013-02-27	2013-03-22	Fidelis Research AD.	hypertension, obesity
180	F	55	Caucasian	uterine cancer	uterus	G1	T1aN0M0	I	2013-03-07	2013-03-14	Fidelis Research AD.	hypertension, obesity
181	F	53	Caucasian	uterine cancer	uterus	G1	T1aN0M0	I	2013-03-07	2013-03-18	Fidelis Research AD.	hypertension, obesity
182	F	76	Caucasian	uterine cancer	uterus	G1	T1aN0M0	I	2213-03-11	2013-03-18	Fidelis Research AD.	hypertension
183	F	61	Caucasian	uterine cancer	uterus	G1	T1aN0M0	I	2213-03-11	2013-04-02	Fidelis Research AD.	thrombophlebitis, hypertension, obesity
184	F	66	Caucasian	uterine cancer	uterus	G2	T1aN0M0	I	2013-03-13	2013-03-26	Fidelis Research AD.	breast cancer, chronic thyroiditis, hypertension, diabetes mellitus type 2
185	F	45	Caucasian	uterine cancer	uterus	G2-3	T1aN0M0	I	2013-03-13	2013-03-20	Fidelis Research AD.	obesity
186	F	66	Caucasian	uterine cancer	uterus	G1	T1aN0M0	I	2013-03-15	2013-03-27	Fidelis Research AD.	diabetes mellitus type 2, hypertension, obesity
187	F	68	Caucasian	uterine cancer	uterus	G2	T1aN0M0	I	3/18/213	2013-04-01	Fidelis Research AD.	diabetes mellitus type 2, chronic thyroiditis, osteoarthritis
188	F	67	Caucasian	uterine cancer	uterus	G2	T1aN0M0	I	3/18/213	2013-03-22	Fidelis Research AD.	atrial fibrillation, obesity
189	F	55	Caucasian	uterine cancer	uterus	G2	T1aN0M0	I	3/18/213	2013-03-25	Fidelis Research AD.	hypertension, breast cancer
190	F	69	Caucasian	uterine cancer	uterus	G2	T1aN0M0	I	2013-03-20	2013-04-01	Fidelis Research AD.	obesity
191	F	52	Caucasian	uterine cancer	uterus	G1	T1aN0M0	I	2013-03-22	2013-03-26	Fidelis Research AD.	hypertension, obesity
192	F	66	Caucasian	uterine cancer	uterus	G2	T1aN0M0	I	2013-03-26	2013-03-27	Fidelis Research AD.	obesity
193	F	65	Caucasian	uterine cancer	uterus	G2	T1bN0M0	I	2013-03-28	2013-04-22	Fidelis Research AD.	diabetes mellitus type 2, hypertension, chronic cholecystitis, chronic gastritis,chronic pancreatitis, thyroid cancer
194	F	52	Caucasian	uterine cancer	uterus	G1	T1aN0M0	I	2013-03-28	2013-04-10	Fidelis Research AD.	bronchial asthma
195	F	56	Caucasian	uterine cancer	uterus	G2	T1aN0M0	I	2013-03-29	2013-04-03	Fidelis Research AD.	hypertension, obesity
196	F	65	Caucasian	uterine cancer	uterus	G2	T1aN0M0	I	2013-04-03	2013-04-08	Fidelis Research AD.	no
197	F	58	Caucasian	uterine cancer	uterus	G1	T1aN0M0	I	2013-04-04	2013-04-19	Fidelis Research AD.	obesity
198	F	62	Caucasian	uterine cancer	uterus	G2	T1aN0M0	I	2013-04-10	2013-04-16	Fidelis Research AD.	rheumatism, valvular heart disease, gastric ulcer, hypertension, obesity
199	F	64	Caucasian	uterine cancer	uterus	G2	T1aN0M0	I	2013-04-29	2013-05-08	Fidelis Research AD.	hypertension, varicose veins, obesity
200	F	50	Caucasian	uterine cancer	uterus	G1	T1aN0M0	I	2013-04-29	2013-05-07	Fidelis Research AD.	chronic cholecystitis
201	F	56	Caucasian	uterine cancer	uterus	G1	T1aN0M0	I	2013-05-07	2013-05-15	Fidelis Research AD.	hypertension
202	F	55	Caucasian	uterine cancer	uterus	G2	T1aN0M0	I	2013-05-07	2013-05-20	Fidelis Research AD.	no
203	F	54	Caucasian	uterine cancer	uterus	G1-2	T1aN0M0	I	2013-05-14	2013-05-15	Fidelis Research AD.	no
204	F	48	Caucasian	uterine cancer	uterus	G1-3	T1aN0M0	I	2013-05-14	2013-05-22	Fidelis Research AD.	diabetes mellitus type 2, obesity
205	F	58	Caucasian	uterine cancer	uterus	G1	T1aN0M0	I	2013-05-15	2013-05-24	Fidelis Research AD.	hypertension
206	F	84	Caucasian	uterine cancer	uterus	G2	T1bN0M0	I	2013-05-17	2013-05-21	Fidelis Research AD.	hypertension
207	F	51	Caucasian	uterine cancer	uterus	G1	T1aN0M0	I	2013-05-21	2013-05-28	Fidelis Research AD.	obesity, hypothyroiditis
208	F	61	Caucasian	uterine cancer	uterus	N/A	T1NxM0	I	2013-05-21	no	Fidelis Research AD.	hypertension
209	F	53	Caucasian	uterine cancer	uterus	G1-2	T1aN0M0	I	2013-05-06	05/14/2013	Fidelis Research AD.	hypertension, obesity
210	F	64	Caucasian	uterine cancer	uterus	G2	T1bN0M0	I	2013-05-27	2013-05-29	Fidelis Research AD.	hypertension, obesity
211	F	54	Caucasian	uterine cancer	uterus	G2	T1bN0M0	I	2013-05-27	2013-05-27	Fidelis Research AD.	duodenal ulcer
212	F	53	Caucasian	uterine cancer	uterus	G1	T1aN0M0	I	2013-05-29	2013-05-29	Fidelis Research AD.	diabetes mellitus type 2, hypertension, obesity
213	F	56	Caucasian	uterine cancer	uterus	G1	T1aN0M0	I	2013-05-29	2013-05-29	Fidelis Research AD.	hypertension, obesity
214	F	58	Caucasian	uterine cancer	uterus	G2	T1aN0M0	I	2013-06-05	2013-06-10	Fidelis Research AD.	hypertension, obesity
215	F	55	Caucasian	uterine cancer	uterus	G2	T1aN0M0	I	2013-06-06	2013-06-06	Fidelis Research AD.	hypertension
216	F	56	Caucasian	uterine cancer	uterus	G1	T1aN0M0	I	2013-06-10	2013-06-10	Fidelis Research AD.	hypertension, obesity
217	F	59	Caucasian	uterine cancer	uterus	G1	T1aN0M0	I	2013-06-11	2013-06-14	Fidelis Research AD.	hypertension
218	F	63	Caucasian	uterine cancer	uterus	G1	T1aN0M0	I	2013-06-11	2013-06-13	Fidelis Research AD.	hypertension, 2010 - DLBCL
219	F	61	Caucasian	uterine cancer	uterus	G1	T1aN0M0	I	2013-06-18	2013-06-19	Fidelis Research AD.	hypertension, diabetes mellitus type 2, obesity
220	F	66	Caucasian	uterine cancer	uterus	G2	T1aN0M0	I	2013-07-01	2013-07-02	Fidelis Research AD.	hypertension
221	F	67	Caucasian	uterine cancer	uterus	G3	T1aN0M0	I	2013-07-01	2013-07-01	Fidelis Research AD.	no
222	F	58	Caucasian	uterine cancer	uterus	G1	T1aN0M0	I	2013-07-03	2013-07-04	Fidelis Research AD.	diabetes mellitus type 2, obesity
223	F	59	Caucasian	uterine cancer	uterus	G1	T1bN0M0	I	2013-07-03	2013-07-03	Fidelis Research AD.	obesity
224	F	69	Caucasian	uterine cancer	uterus	G2	T1aN0M0	I	2013-07-05	2013-07-10	Fidelis Research AD.	obesity, diabetes mellitus type 2, hypertension
225	F	53	Caucasian	uterine cancer	uterus	G2	T1aN0M0	I	2013-07-05	2013-07-05	Fidelis Research AD.	hypertension
226	F	72	Caucasian	uterine cancer	uterus	G2	T1bN0M0	I	2013-07-12	2013-07-12	Fidelis Research AD.	hypertension, nodular goiter
227	F	54	Caucasian	uterine cancer	uterus	G1	T1aN0M0	I	2013-07-15	2013-07-15	Fidelis Research AD.	hypertension, diabetes mellitus type 2
228	F	76	Caucasian	uterine cancer	uterus	G1-2	T1aN0M0	I	2013-07-17	2013-07-17	Fidelis Research AD.	obesity, hypertension
229	F	46	Caucasian	uterine cancer	uterus	G1	T1bN0M0	I	2013-07-23	2013-08-06	Fidelis Research AD.	no
230	F	43	Caucasian	uterine cancer	uterus	G2	T1aN0M0	I	2013-07-23	2013-07-30	Fidelis Research AD.	chronic bronchitis
231	F	55	Caucasian	uterine cancer	uterus	G1	T1aN0M0	I	2013-07-26	2013-07-26	Fidelis Research AD.	hypertension
232	F	52	Caucasian	uterine cancer	uterus	G1	T1aN0M0	I	2013-07-29	2013-10-24	Fidelis Research AD.	bronchial asthma
233	F	67	Caucasian	uterine cancer	uterus	G2	T1aN0M0	I	2013-07-29	2013-07-31	Fidelis Research AD.	IHD, postinfarction cardiosclerosis, angina pectoris, diabetes mellitus type 2, obesity
234	F	59	Caucasian	uterine cancer	uterus	G1-2	T1aN0M0	I	2013-07-29	2013-07-29	Fidelis Research AD.	hypertension, obesity
235	F	46	Caucasian	uterine cancer	uterus	G1	T1aN0M0	I	2013-07-30	2013-08-07	Fidelis Research AD.	hypertension
236	F	61	Caucasian	uterine cancer	uterus	G1	T1aN0M0	I	2013-07-30	2013-07-31	Fidelis Research AD.	hypertension
237	F	63	Caucasian	uterine cancer	uterus	G1	T1aN0M0	I	2013-08-01	2013-08-16	Fidelis Research AD.	diabetes mellitus type 2, hypertension, obesity
238	F	61	Caucasian	uterine cancer	uterus	G1	T1aN0M0	I	2013-08-06	2013-08-21	Fidelis Research AD.	angina pectoris, obesity
239	F	62	Caucasian	uterine cancer	uterus	G2	T1bN0M0	I	2013-08-06	2013-08-08	Fidelis Research AD.	hypertension
240	F	58	Caucasian	uterine cancer	uterus	G2	T1aN0M0	I	2013-08-08	2013-08-08	Fidelis Research AD.	hypertension, obesity
241	F	59	Caucasian	uterine cancer	uterus	G1	T1aN0M0	I	2013-08-09	2013-08-16	Fidelis Research AD.	no
242	F	57	Caucasian	uterine cancer	uterus	G2	T1aN0M0	I	2013-08-14	2013-08-14	Fidelis Research AD.	hypertension, obesity
243	F	56	Caucasian	uterine cancer	uterus	G1	T1aN0M0	I	2013-08-16	2013-08-16	Fidelis Research AD.	hypertension, obesity
244	F	62	Caucasian	uterine cancer	uterus	G1	T1aN0M0	I	2013-08-20	2013-08-21	Fidelis Research AD.	chronic pancreatitis, chronic cholecystitis,obesity
245	F	52	Caucasian	uterine cancer	uterus	G2	T1aN0M0	I	2013-08-21	2013-08-26	Fidelis Research AD.	obesity
246	F	69	Caucasian	uterine cancer	uterus	G2	T1aN0M0	I	2013-08-22	2013-08-28	Fidelis Research AD.	hypertension, obesity
247	F	61	Caucasian	uterine cancer	uterus	G2	T1aN0M0	I	2013-08-23	no	Fidelis Research AD.	hypertension, chronic cholecystitis, obesity
248	F	55	Caucasian	uterine cancer	uterus	G1	T1aN0M0	I	2013-08-29	2013-09-06	Fidelis Research AD.	hypertension
249	F	48	Caucasian	uterine cancer	uterus	G1	T1aN0M0	I	2013-09-03	2013-09-06	Fidelis Research AD.	no
250	F	57	Caucasian	uterine cancer	uterus	G2	T1aN0M0	I	2013-09-04	2013-09-16	Fidelis Research AD.	hypertension, osteoarthrosis, diabetes mellitus type 2, obesity
251	F	61	Caucasian	uterine cancer	uterus	G1	T1aN0M0	I	2013-09-10	2013-09-30	Fidelis Research AD.	chronic pancreatitis, chronic cholecystitis, hypertension, thrombophlebitis, ciliary arrhythmia , obesity
252	F	63	Caucasian	uterine cancer	uterus	G3	T1bN0M0	I	2013-09-23	2013-10-03	Fidelis Research AD.	gallstone disease, chronic gastritis
253	F	64	Caucasian	uterine cancer	uterus	G1-3	T1aN0M0	I	2013-09-23	2013-09-27	Fidelis Research AD.	IHD, hypertension, diabetes mellitus, obesity
254	F	46	Caucasian	uterine cancer	uterus	G1	T1aN0M0	I	2013-09-24	2013-10-03	Fidelis Research AD.	obesity
255	F	42	Caucasian	uterine cancer	uterus	G1	T1aN0M0	I	2013-09-24	2013-10-09	Fidelis Research AD.	obesity
256	F	64	Caucasian	uterine cancer	uterus	G1	T1aN0M0	I	2013-09-26	2013-10-07	Fidelis Research AD.	diabetes mellitus type 2, hypertension, chronic gastritis, obesity
257	F	45	Caucasian	uterine cancer	uterus	G1	T1aN0M0	I	2013-09-26	2013-10-04	Fidelis Research AD.	obesity
258	F	57	Caucasian	uterine cancer	uterus	G1-2	T1aN0M0	I	2013-09-26	2013-10-02	Fidelis Research AD.	no
259	F	55	Caucasian	uterine cancer	uterus	G1	T1aN0M0	I	2013-09-30	2013-10-08	Fidelis Research AD.	chronic glomerulonephritis, chronic gastritis, obesity
260	F	57	Caucasian	uterine cancer	uterus	G2	T1aN0M0	I	2013-10-04	2013-10-08	Fidelis Research AD.	hypertension, diabetes mellitus type 2, obesity, gallstone disease, obesity
261	F	57	Caucasian	uterine cancer	uterus	G1	T1aN0M0	I	2016-03-09	2016-03-17	Fidelis Research AD.	RA
262	F	50	Caucasian	uterine cancer	uterus	G2	T1aN0M0	IA	2017-05-29	2017-05-30	Fidelis Research AD.	diabetes mellitus type 2, obesity
Serial Number	Sex	Age	Ethnic background	Patient diagnosis	Location	Grade	TNM	Stage	Date of sample collection	Date of surgery	Source	Medical History
263	F	66	Caucasian	uterine cancer	uterus	G2	T1aN0M0	IA	2013-01-11	2013-01-16	Reprocell USA Inc.	obesity
264	F	40	Caucasian	uterine cancer	uterus	G1	T1aN0M0	IA	2013-01-15	2013-01-21	Reprocell USA Inc.	no
265	F	65	Caucasian	uterine cancer	uterus	G2	T1bN0M0	IB	2012-01-16	2013-01-25	Reprocell USA Inc.	obesity, IHD, cardiosclerosis, atherosclerosis
266	F	56	Caucasian	uterine cancer	uterus	G1	T1aN0M0	I	2013-01-24	2013-02-20	Reprocell USA Inc.	hypertension, varicose veins, obesity
267	F	59	Caucasian	uterine cancer	uterus	G2	T1bN0M0	I	2013-01-29	2013-02-06	Reprocell USA Inc.	diabetes mellitus type 2, hypertension
268	F	61	Caucasian	uterine cancer	uterus	G2	T1aN0M0	I	2013-01-29	2013-01-30	Reprocell USA Inc.	hypertension, obesity
269	F	54	Caucasian	uterine cancer	uterus	G2	T1aN0M0	I	2013-02-06	2013-02-07	Reprocell USA Inc.	hypertension
270	F	84	Caucasian	uterine cancer	uterus	G1	T1aN0M0	I	2013-02-06	2013-02-07	Reprocell USA Inc.	hypertension, chronic gastritis, chronic colitis
271	F	76	Caucasian	uterine cancer	uterus	G2	T1bN0M0	I	2013-02-07	2013-02-14	Reprocell USA Inc.	diabetes mellitus type 2, hypertension, obesity
272	F	63	Caucasian	uterine cancer	uterus	G2	T1aN0M0	I	2013-02-13	2013-02-13	Reprocell USA Inc.	obesity
273	F	54	Caucasian	uterine cancer	uterus	G2	T1aN0M0	I	2013-02-14	2013-02-21	Reprocell USA Inc.	no
274	F	52	Caucasian	uterine cancer	uterus	G1	T1aN0M0	I	2013-02-14	2013-02-22	Reprocell USA Inc.	no
275	F	66	Caucasian	uterine cancer	uterus	G2	T1aN0M0	I	2013-02-20	2013-02-27	Reprocell USA Inc.	no
276	F	71	Caucasian	uterine cancer	uterus	G1	T1aN0M0	I	2013-02-27	2013-03-22	Reprocell USA Inc.	hypertension, obesity
277	F	55	Caucasian	uterine cancer	uterus	G1	T1aN0M0	I	2013-03-07	2013-03-14	Reprocell USA Inc.	hypertension, obesity
278	F	53	Caucasian	uterine cancer	uterus	G1	T1aN0M0	I	2013-03-07	2013-03-18	Reprocell USA Inc.	hypertension, obesity
279	F	76	Caucasian	uterine cancer	uterus	G1	T1aN0M0	I	2213-03-11	2013-03-18	Reprocell USA Inc.	hypertension
280	F	61	Caucasian	uterine cancer	uterus	G1	T1aN0M0	I	2213-03-11	2013-04-02	Reprocell USA Inc.	thrombophlebitis, hypertension, obesity
281	F	66	Caucasian	uterine cancer	uterus	G2	T1aN0M0	I	2013-03-13	2013-03-26	Reprocell USA Inc.	breast cancer, chronic thyroiditis, hypertension, diabetes mellitus type 2
282	F	45	Caucasian	uterine cancer	uterus	G2-3	T1aN0M0	I	2013-03-13	2013-03-20	Reprocell USA Inc.	obesity
283	F	66	Caucasian	uterine cancer	uterus	G1	T1aN0M0	I	2013-03-15	2013-03-27	Reprocell USA Inc.	diabetes mellitus type 2, hypertension, obesity
284	F	68	Caucasian	uterine cancer	uterus	G2	T1aN0M0	I	3/18/213	2013-04-01	Reprocell USA Inc.	diabetes mellitus type 2, chronic thyroiditis, osteoarthritis
285	F	67	Caucasian	uterine cancer	uterus	G2	T1aN0M0	I	3/18/213	2013-03-22	Reprocell USA Inc.	atrial fibrillation, obesity
286	F	55	Caucasian	uterine cancer	uterus	G2	T1aN0M0	I	3/18/213	2013-03-25	Reprocell USA Inc.	hypertension, breast cancer
287	F	69	Caucasian	uterine cancer	uterus	G2	T1aN0M0	I	2013-03-20	2013-04-01	Reprocell USA Inc.	obesity
288	F	52	Caucasian	uterine cancer	uterus	G1	T1aN0M0	I	2013-03-22	2013-03-26	Reprocell USA Inc.	hypertension, obesity
289	F	66	Caucasian	uterine cancer	uterus	G2	T1aN0M0	I	2013-03-26	2013-03-27	Reprocell USA Inc.	obesity
290	F	65	Caucasian	uterine cancer	uterus	G2	T1bN0M0	I	2013-03-28	2013-04-22	Reprocell USA Inc.	diabetes mellitus type 2, hypertension, chronic cholecystitis, chronic gastritis,chronic pancreatitis, thyroid cancer
291	F	52	Caucasian	uterine cancer	uterus	G1	T1aN0M0	I	2013-03-28	2013-04-10	Reprocell USA Inc.	bronchial asthma
292	F	56	Caucasian	uterine cancer	uterus	G2	T1aN0M0	I	2013-03-29	2013-04-03	Reprocell USA Inc.	hypertension, obesity
293	F	65	Caucasian	uterine cancer	uterus	G2	T1aN0M0	I	2013-04-03	2013-04-08	Reprocell USA Inc.	no
294	F	58	Caucasian	uterine cancer	uterus	G1	T1aN0M0	I	2013-04-04	2013-04-19	Reprocell USA Inc.	obesity
295	F	53	Caucasian	uterine cancer	uterus	G2	T1aN0M0	I	2013-04-09	2013-04-17	Reprocell USA Inc.	chronic cholecystitis
296	F	62	Caucasian	uterine cancer	uterus	G2	T1aN0M0	I	2013-04-10	2013-04-16	Reprocell USA Inc.	rheumatism, valvular heart disease, gastric ulcer, hypertension, obesity
297	F	64	Caucasian	uterine cancer	uterus	G2	T1aN0M0	I	2013-04-29	2013-05-08	Reprocell USA Inc.	hypertension, varicose veins, obesity
298	F	50	Caucasian	uterine cancer	uterus	G1	T1aN0M0	I	2013-04-29	2013-05-07	Reprocell USA Inc.	chronic cholecystitis
299	F	56	Caucasian	uterine cancer	uterus	G1	T1aN0M0	I	2013-05-07	2013-05-15	Reprocell USA Inc.	hypertension
300	F	55	Caucasian	uterine cancer	uterus	G2	T1aN0M0	I	2013-05-07	2013-05-20	Reprocell USA Inc.	no
301	F	54	Caucasian	uterine cancer	uterus	G1-2	T1aN0M0	I	2013-05-14	2013-05-15	Reprocell USA Inc.	no
302	F	48	Caucasian	uterine cancer	uterus	G1-3	T1aN0M0	I	2013-05-14	2013-05-22	Reprocell USA Inc.	diabetes mellitus type 2, obesity
303	F	58	Caucasian	uterine cancer	uterus	G1	T1aN0M0	I	2013-05-15	2013-05-24	Reprocell USA Inc.	hypertension
304	F	84	Caucasian	uterine cancer	uterus	G2	T1bN0M0	I	2013-05-17	2013-05-21	Reprocell USA Inc.	hypertension
305	F	51	Caucasian	uterine cancer	uterus	G1	T1aN0M0	I	2013-05-21	2013-05-28	Reprocell USA Inc.	obesity, hypothyroiditis
306	F	61	Caucasian	uterine cancer	uterus	N/A	T1NxM0	I	2013-05-21	no	Reprocell USA Inc.	hypertension
307	F	53	Caucasian	uterine cancer	uterus	G1-2	T1aN0M0	I	2013-05-06	05/14/2013	Reprocell USA Inc.	hypertension, obesity
308	F	64	Caucasian	uterine cancer	uterus	G2	T1bN0M0	I	2013-05-27	2013-05-29	Reprocell USA Inc.	hypertension, obesity
309	F	54	Caucasian	uterine cancer	uterus	G2	T1bN0M0	I	2013-05-27	2013-05-27	Reprocell USA Inc.	duodenal ulcer
310	F	53	Caucasian	uterine cancer	uterus	G1	T1aN0M0	I	2013-05-29	2013-05-29	Reprocell USA Inc.	diabetes mellitus type 2, hypertension, obesity
311	F	56	Caucasian	uterine cancer	uterus	G1	T1aN0M0	I	2013-05-29	2013-05-29	Reprocell USA Inc.	hypertension, obesity
312	F	58	Caucasian	uterine cancer	uterus	G2	T1aN0M0	I	2013-06-05	2013-06-10	Reprocell USA Inc.	hypertension, obesity
313	F	62	Caucasian	uterine cancer	uterus	G1-2	T1aN0M0	I	2013-06-06	2013-06-18	Reprocell USA Inc.	hypertension, obesity
314	F	55	Caucasian	uterine cancer	uterus	G2	T1aN0M0	I	2013-06-06	2013-06-06	Reprocell USA Inc.	hypertension
315	F	56	Caucasian	uterine cancer	uterus	G1	T1aN0M0	I	2013-06-10	2013-06-10	Reprocell USA Inc.	hypertension, obesity
316	F	59	Caucasian	uterine cancer	uterus	G1	T1aN0M0	I	2013-06-11	2013-06-14	Reprocell USA Inc.	hypertension
317	F	63	Caucasian	uterine cancer	uterus	G1	T1aN0M0	I	2013-06-11	2013-06-13	Reprocell USA Inc.	hypertension, 2010 - DLBCL
318	F	61	Caucasian	uterine cancer	uterus	G1	T1aN0M0	I	2013-06-18	2013-06-19	Reprocell USA Inc.	hypertension, diabetes mellitus type 2, obesity
319	F	66	Caucasian	uterine cancer	uterus	G2	T1aN0M0	I	2013-07-01	2013-07-02	Reprocell USA Inc.	hypertension
320	F	67	Caucasian	uterine cancer	uterus	G3	T1aN0M0	I	2013-07-01	2013-07-01	Reprocell USA Inc.	no
321	F	58	Caucasian	uterine cancer	uterus	G1	T1aN0M0	I	2013-07-03	2013-07-04	Reprocell USA Inc.	diabetes mellitus type 2, obesity
322	F	59	Caucasian	uterine cancer	uterus	G1	T1bN0M0	I	2013-07-03	2013-07-03	Reprocell USA Inc.	obesity
323	F	69	Caucasian	uterine cancer	uterus	G2	T1aN0M0	I	2013-07-05	2013-07-10	Reprocell USA Inc.	obesity, diabetes mellitus type 2, hypertension
324	F	53	Caucasian	uterine cancer	uterus	G2	T1aN0M0	I	2013-07-05	2013-07-05	Reprocell USA Inc.	hypertension
325	F	72	Caucasian	uterine cancer	uterus	G2	T1bN0M0	I	2013-07-12	2013-07-12	Reprocell USA Inc.	hypertension, nodular goiter
326	F	54	Caucasian	uterine cancer	uterus	G1	T1aN0M0	I	2013-07-15	2013-07-15	Reprocell USA Inc.	hypertension, diabetes mellitus type 2
327	F	76	Caucasian	uterine cancer	uterus	G1-2	T1aN0M0	I	2013-07-17	2013-07-17	Reprocell USA Inc.	obesity, hypertension
328	F	46	Caucasian	uterine cancer	uterus	G1	T1bN0M0	I	2013-07-23	2013-08-06	Reprocell USA Inc.	no
329	F	43	Caucasian	uterine cancer	uterus	G2	T1aN0M0	I	2013-07-23	2013-07-30	Reprocell USA Inc.	chronic bronchitis
330	F	55	Caucasian	uterine cancer	uterus	G1	T1aN0M0	I	2013-07-26	2013-07-26	Reprocell USA Inc.	hypertension
331	F	52	Caucasian	uterine cancer	uterus	G1	T1aN0M0	I	2013-07-29	2013-10-24	Reprocell USA Inc.	bronchial asthma
332	F	67	Caucasian	uterine cancer	uterus	G2	T1aN0M0	I	2013-07-29	2013-07-31	Reprocell USA Inc.	IHD, postinfarction cardiosclerosis, angina pectoris, diabetes mellitus type 2, obesity
333	F	59	Caucasian	uterine cancer	uterus	G1-2	T1aN0M0	I	2013-07-29	2013-07-29	Reprocell USA Inc.	hypertension, obesity
334	F	46	Caucasian	uterine cancer	uterus	G1	T1aN0M0	I	2013-07-30	2013-08-07	Reprocell USA Inc.	hypertension
335	F	61	Caucasian	uterine cancer	uterus	G1	T1aN0M0	I	2013-07-30	2013-07-31	Reprocell USA Inc.	hypertension
336	F	63	Caucasian	uterine cancer	uterus	G1	T1aN0M0	I	2013-08-01	2013-08-16	Reprocell USA Inc.	diabetes mellitus type 2, hypertension, obesity
337	F	61	Caucasian	uterine cancer	uterus	G1	T1aN0M0	I	2013-08-06	2013-08-21	Reprocell USA Inc.	angina pectoris, obesity
338	F	62	Caucasian	uterine cancer	uterus	G2	T1bN0M0	I	2013-08-06	2013-08-08	Reprocell USA Inc.	hypertension
339	F	58	Caucasian	uterine cancer	uterus	G2	T1aN0M0	I	2013-08-08	2013-08-08	Reprocell USA Inc.	hypertension, obesity
340	F	59	Caucasian	uterine cancer	uterus	G1	T1aN0M0	I	2013-08-09	2013-08-16	Reprocell USA Inc.	no
341	F	67	Caucasian	uterine cancer	uterus	G1	T1aN0M0	I	2013-08-14	2013-08-23	Reprocell USA Inc.	hypertension , obesity
342	F	57	Caucasian	uterine cancer	uterus	G2	T1aN0M0	I	2013-08-14	2013-08-14	Reprocell USA Inc.	hypertension, obesity
343	F	56	Caucasian	uterine cancer	uterus	G1	T1aN0M0	I	2013-08-16	2013-08-16	Reprocell USA Inc.	hypertension, obesity
344	F	62	Caucasian	uterine cancer	uterus	G1	T1aN0M0	I	2013-08-20	2013-08-21	Reprocell USA Inc.	chronic pancreatitis, chronic cholecystitis,obesity
345	F	52	Caucasian	uterine cancer	uterus	G2	T1aN0M0	I	2013-08-21	2013-08-26	Reprocell USA Inc.	obesity
346	F	69	Caucasian	uterine cancer	uterus	G2	T1aN0M0	I	2013-08-22	2013-08-28	Reprocell USA Inc.	hypertension, obesity
347	F	61	Caucasian	uterine cancer	uterus	G2	T1aN0M0	I	2013-08-23	no	Reprocell USA Inc.	hypertension, chronic cholecystitis, obesity
348	F	55	Caucasian	uterine cancer	uterus	G1	T1aN0M0	I	2013-08-29	2013-09-06	Reprocell USA Inc.	hypertension
349	F	48	Caucasian	uterine cancer	uterus	G1	T1aN0M0	I	2013-09-03	2013-09-06	Reprocell USA Inc.	no
350	F	57	Caucasian	uterine cancer	uterus	G2	T1aN0M0	I	2013-09-04	2013-09-16	Reprocell USA Inc.	hypertension, osteoarthrosis, diabetes mellitus type 2, obesity
351	F	61	Caucasian	uterine cancer	uterus	G1	T1aN0M0	I	2013-09-10	2013-09-30	Reprocell USA Inc.	chronic pancreatitis, chronic cholecystitis, hypertension, thrombophlebitis, ciliary arrhythmia , obesity
352	F	63	Caucasian	uterine cancer	uterus	G3	T1bN0M0	I	2013-09-23	2013-10-03	Reprocell USA Inc.	gallstone disease, chronic gastritis
353	F	64	Caucasian	uterine cancer	uterus	G1-3	T1aN0M0	I	2013-09-23	2013-09-27	Reprocell USA Inc.	IHD, hypertension, diabetes mellitus, obesity
354	F	46	Caucasian	uterine cancer	uterus	G1	T1aN0M0	I	2013-09-24	2013-10-03	Reprocell USA Inc.	obesity
355	F	42	Caucasian	uterine cancer	uterus	G1	T1aN0M0	I	2013-09-24	2013-10-09	Reprocell USA Inc.	obesity
356	F	64	Caucasian	uterine cancer	uterus	G1	T1aN0M0	I	2013-09-26	2013-10-07	Reprocell USA Inc.	diabetes mellitus type 2, hypertension, chronic gastritis, obesity
357	F	45	Caucasian	uterine cancer	uterus	G1	T1aN0M0	I	2013-09-26	2013-10-04	Reprocell USA Inc.	obesity
358	F	57	Caucasian	uterine cancer	uterus	G1-2	T1aN0M0	I	2013-09-26	2013-10-02	Reprocell USA Inc.	no
359	F	55	Caucasian	uterine cancer	uterus	G1	T1aN0M0	I	2013-09-30	2013-10-08	Reprocell USA Inc.	chronic glomerulonephritis, chronic gastritis, obesity
360	F	57	Caucasian	uterine cancer	uterus	G2	T1aN0M0	I	2013-10-04	2013-10-08	Reprocell USA Inc.	hypertension, diabetes mellitus type 2, obesity, gallstone disease, obesity
361	F	55	Caucasian	uterine cancer	uterus	G1	T1aN0M0	I	2013-10-08	2013-10-08	Reprocell USA Inc.	obesity
362	F	57	Caucasian	uterine cancer	uterus	G1	T1aN0M0	I	2016-03-09	2016-03-17	Reprocell USA Inc.	RA
363	F	47	Caucasian	uterine cancer	uterus	G1	T1bN0M0	I	2016-11-02	2016-11-01	Reprocell USA Inc.	varicose veins
364	F	50	Caucasian	uterine cancer	uterus	G2	T1aN0M0	IA	2017-05-29	2017-05-30	Reprocell USA Inc.	diabetes mellitus type 2, obesity
	Ethnicity	CANCER_STAGE	Source
365	VIETNAMESE	STAGE I	Reprocell USA Inc.
366	HISPANIC/LATINO	STAGE I	Reprocell USA Inc.
367	WHITE/CAUCASIAN	STAGE IB	Reprocell USA Inc.
368	WHITE/CAUCASIAN	STAGE IB	Reprocell USA Inc.
369	WHITE/CAUCASIAN	IB	Reprocell USA Inc.
370	WHITE/CAUCASIAN	STAGE I	Reprocell USA Inc.
371	WHITE/CAUCASIAN	IC	Reprocell USA Inc.
372	WHITE/CAUCASIAN	STAGE IA	Reprocell USA Inc.
373	WHITE/CAUCASIAN	STAGE I A	Reprocell USA Inc.
374	WHITE/CAUCASIAN	IB	Reprocell USA Inc.
375	WHITE/CAUCASIAN	STAGE IB	Reprocell USA Inc.
376	WHITE/CAUCASIAN	STAGE I	Reprocell USA Inc.
377	WHITE/CAUCASIAN	STAGE IA	Reprocell USA Inc.
378	WHITE/CAUCASIAN	IB	Reprocell USA Inc.
379	WHITE/CAUCASIAN	STAGE 1B	Reprocell USA Inc.
Lab ID	Sex	Age	Ethnicity	Patient diagnosis	Histological diagnosis	Grade	TNM	Stage	Date of sample collection	Date of surgery	Source	Medical History
740	F	43	Caucasian	uterine cancer	endometrial adenocarcinoma	G1	T1aN0M0	IA	2012-11-01	2012-11-14	Dx Biosamples.	no
741	F	56	Caucasian	uterine cancer	endometrial adenocarcinoma	G2	T1aN0M0	IA	2012-11-08	2012-11-14	Dx Biosamples.	obesity
742	F	54	Caucasian	uterine cancer	endometrial adenocarcinoma	G2	T1aN0M0	IA	2012-11-16	2012-11-27	Dx Biosamples.	hypertension, varicose veins, obesity
743	F	47	Caucasian	uterine cancer	endometrial adenocarcinoma	G1	T1aN0M0	IA	2012-11-27	2012-12-03	Dx Biosamples.	no
744	F	54	Caucasian	uterine cancer	endometrial adenocarcinoma	G1-2	T1aN0M0	IA	2012-11-30	2012-12-10	Dx Biosamples.	bronchial asthma, hypertension, obesity
745	F	47	Caucasian	uterine cancer	endometrial adenocarcinoma	G1	T1aN0M0	IA	2012-12-03	2012-12-07	Dx Biosamples.	no
746	F	50	Caucasian	uterine cancer	endometrial adenocarcinoma	G1	T1aN0M0	IA	2012-12-04	2012-12-05	Dx Biosamples.	no
747	F	46	Caucasian	uterine cancer	endometrial adenocarcinoma	G1	T1aN0M0	IA	2012-12-07	2012-12-14	Dx Biosamples.	obesity
748	F	50	Caucasian	uterine cancer	endometrial adenocarcinoma	G1	T1aN0M0	IA	2012-12-07	2012-12-13	Dx Biosamples.	no
749	F	60	Caucasian	uterine cancer	endometrial adenocarcinoma	G2	T1aN0M0	IA	2012-12-10	2012-12-19	Dx Biosamples.	no
750	F	51	Caucasian	uterine cancer	endometrial adenocarcinoma	G2	T1aN0M0	IA	2012-12-10	2012-12-18	Dx Biosamples.	hypertension, obesity
751	F	55	Caucasian	uterine cancer	endometrial adenocarcinoma	G2	T1bN0M0	IB	2012-12-12	2012-12-13	Dx Biosamples.	CAD, obesity
752	F	50	Caucasian	uterine cancer	endometrial adenocarcinoma	G2	T1bN0M0	IB	2012-12-12	2012-12-21	Dx Biosamples.	hypertension, obesity, diabetes mellitus type 2
753	F	59	Caucasian	uterine cancer	endometrial adenocarcinoma	G1	T1aN0M0	I	2012-12-14	2013-01-14	Dx Biosamples.	hypertension, obesity
754	F	39	Caucasian	uterine cancer	endometrial adenocarcinoma	G1	T1aN0M0	I	2012-12-14	2013-01-11	Dx Biosamples.	obesity
755	F	50	Caucasian	uterine cancer	endometrial adenocarcinoma	G1	T1aN0M0	IA	2012-12-20	2012-12-20	Dx Biosamples.	hypertension
756	F	60	Caucasian	uterine cancer	endometrial adenocarcinoma	G2	T1aN0M0	IA	2012-12-25	2013-01-10	Dx Biosamples.	mediastinal lymphoma (200-2009 - RT and chemotherapy)
757	F	52	Caucasian	uterine cancer	endometrial adenocarcinoma	G1	T1aN0M0	IA	2013-01-14	2013-01-14	Dx Biosamples.	hypertension
758	F	40	Caucasian	uterine cancer	endometrial adenocarcinoma	G1	T1aN0M0	IA	2013-01-15	2013-01-21	Dx Biosamples.	no
759	F	60	Caucasian	uterine cancer	endometrial adenocarcinoma	G1	T1aN0M0	IA	2012-01-16	2013-01-21	Dx Biosamples.	obesity
760	F	59	Caucasian	uterine cancer	endometrial adenocarcinoma	G2	T1bN0M0	I	2013-01-29	2013-02-06	Dx Biosamples.	diabetes mellitus type 2, hypertension
761	F	58	Caucasian	uterine cancer	endometrial adenocarcinoma	G2	T1aN0M0	I	2013-01-30	2013-02-08	Dx Biosamples.	diabetes mellitus type 2, obesity, chronic thyroiditis, hypertension
762	F	50	Caucasian	uterine cancer	endometrial adenocarcinoma	G1	T1aN0M0	I	2013-02-04	2013-02-04	Dx Biosamples.	hypertension, obesity
763	F	54	Caucasian	uterine cancer	endometrial adenocarcinoma	G2	T1aN0M0	I	2013-02-06	2013-02-07	Dx Biosamples.	hypertension
764	F	58	Caucasian	uterine cancer	endometrial adenocarcinoma	G2	T1bN0M0	I	2013-02-08	2013-02-08	Dx Biosamples.	hypertension, CAD
765	F	43	Caucasian	uterine cancer	endometrial adenocarcinoma	G1	T1bN0M0	I	2013-02-12	2013-02-19	Dx Biosamples.	no
766	F	54	Caucasian	uterine cancer	endometrial adenocarcinoma	G2	T1aN0M0	I	2013-02-14	2013-02-21	Dx Biosamples.	no
767	F	52	Caucasian	uterine cancer	endometrial adenocarcinoma	G1	T1aN0M0	I	2013-02-14	2013-02-22	Dx Biosamples.	no
768	F	51	Caucasian	uterine cancer	endometrial adenocarcinoma	G2	T1aN0M0	I	2013-03-05	2013-03-13	Dx Biosamples.	hypertension, obesity
769	F	49	Caucasian	uterine cancer	endometrial adenocarcinoma	G1-2	T1aN0M0	I	2013-03-06	2013-03-12	Dx Biosamples.	no
770	F	55	Caucasian	uterine cancer	endometrial adenocarcinoma	G1	T1aN0M0	I	2013-03-07	2013-03-14	Dx Biosamples.	hypertension, obesity
771	F	53	Caucasian	uterine cancer	endometrial adenocarcinoma	G1	T1aN0M0	I	2013-03-07	2013-03-18	Dx Biosamples.	hypertension, obesity
772	F	45	Caucasian	uterine cancer	endometrial adenocarcinoma	G2-3	T1aN0M0	I	2013-03-13	2013-03-20	Dx Biosamples.	obesity
773	F	55	Caucasian	uterine cancer	endometrial adenocarcinoma	G2	T1aN0M0	I	3/18/213	2013-03-25	Dx Biosamples.	hypertension, breast cancer
774	F	52	Caucasian	uterine cancer	endometrial adenocarcinoma	G1	T1aN0M0	I	2013-03-22	2013-03-26	Dx Biosamples.	hypertension, obesity
775	F	52	Caucasian	uterine cancer	endometrial adenocarcinoma	G1	T1aN0M0	I	2013-03-28	2013-04-10	Dx Biosamples.	bronchial asthma
776	F	56	Caucasian	uterine cancer	endometrial adenocarcinoma	G2	T1aN0M0	I	2013-03-29	2013-04-03	Dx Biosamples.	hypertension, obesity
777	F	51	Caucasian	uterine cancer	endometrial adenocarcinoma	G1	T1aN0M0	I	2013-04-02	2013-04-04	Dx Biosamples.	deep vein thrombosis, obesity
778	F	58	Caucasian	uterine cancer	endometrial adenocarcinoma	G1	T1aN0M0	I	2013-04-04	2013-04-19	Dx Biosamples.	obesity
779	F	50	Caucasian	uterine cancer	endometrial adenocarcinoma	G1	T1aN0M0	I	2013-04-29	2013-05-07	Dx Biosamples.	chronic cholecystitis
780	F	56	Caucasian	uterine cancer	endometrial adenocarcinoma	G1	T1aN0M0	I	2013-05-07	2013-05-15	Dx Biosamples.	hypertension
781	F	55	Caucasian	uterine cancer	endometrial adenocarcinoma	G2	T1aN0M0	I	2013-05-07	2013-05-20	Dx Biosamples.	no
782	F	54	Caucasian	uterine cancer	endometrial adenocarcinoma	G1-2	T1aN0M0	I	2013-05-14	2013-05-15	Dx Biosamples.	no
783	F	48	Caucasian	uterine cancer	endometrial adenocarcinoma	G1-3	T1aN0M0	I	2013-05-14	2013-05-22	Dx Biosamples.	diabetes mellitus type 2, obesity
784	F	58	Caucasian	uterine cancer	endometrial adenocarcinoma	G1	T1aN0M0	I	2013-05-15	2013-05-24	Dx Biosamples.	hypertension
785	F	57	Caucasian	uterine cancer	endometrial adenocarcinoma	G2	T1aN0M0	I	2013-05-17	2013-05-30	Dx Biosamples.	diabetes mellitus type 2, hypertension, CAD, obesity
786	F	51	Caucasian	uterine cancer	endometrial adenocarcinoma	G1	T1aN0M0	I	2013-05-21	2013-05-28	Dx Biosamples.	obesity, hypothyroidism, obesity
787	F	53	Caucasian	uterine cancer	endometrial adenocarcinoma	G1-2	T1aN0M0	I	2013-05-06	05/14/2013	Dx Biosamples.	hypertension, obesity
788	F	54	Caucasian	uterine cancer	endometrial adenocarcinoma	G2	T1bN0M0	I	2013-05-27	2013-05-27	Dx Biosamples.	duodenal ulcer
789	F	53	Caucasian	uterine cancer	endometrial adenocarcinoma	G1	T1aN0M0	I	2013-05-29	2013-05-29	Dx Biosamples.	diabetes mellitus type 2, hypertension, obesity
790	F	56	Caucasian	uterine cancer	endometrial adenocarcinoma	G1	T1aN0M0	I	2013-05-29	2013-05-29	Dx Biosamples.	hypertension, obesity
791	F	58	Caucasian	uterine cancer	endometrial adenocarcinoma	G2	T1aN0M0	I	2013-06-05	2013-06-10	Dx Biosamples.	hypertension, obesity
792	F	55	Caucasian	uterine cancer	endometrial adenocarcinoma	G2	T1aN0M0	I	2013-06-06	2013-06-06	Dx Biosamples.	hypertension
793	F	56	Caucasian	uterine cancer	endometrial adenocarcinoma	G1	T1aN0M0	I	2013-06-10	2013-06-10	Dx Biosamples.	hypertension, obesity
794	F	59	Caucasian	uterine cancer	endometrial adenocarcinoma	G1	T1aN0M0	I	2013-06-11	2013-06-14	Dx Biosamples.	hypertension
795	F	58	Caucasian	uterine cancer	endometrial adenocarcinoma	G1	T1aN0M0	I	2013-07-03	2013-07-04	Dx Biosamples.	diabetes mellitus type 2, obesity
796	F	59	Caucasian	uterine cancer	endometrial adenocarcinoma	G1	T1bN0M0	I	2013-07-03	2013-07-03	Dx Biosamples.	obesity
797	F	53	Caucasian	uterine cancer	endometrial adenocarcinoma	G2	T1aN0M0	I	2013-07-05	2013-07-05	Dx Biosamples.	hypertension, obesity
798	F	54	Caucasian	uterine cancer	endometrial adenocarcinoma	G1	T1aN0M0	I	2013-07-15	2013-07-15	Dx Biosamples.	hypertension, diabetes mellitus type 2, obesity
799	F	46	Caucasian	uterine cancer	endometrial adenocarcinoma	G1	T1bN0M0	I	2013-07-23	2013-08-06	Dx Biosamples.	no
800	F	43	Caucasian	uterine cancer	endometrial adenocarcinoma	G2	T1aN0M0	I	2013-07-23	2013-07-30	Dx Biosamples.	chronic bronchitis
801	F	55	Caucasian	uterine cancer	endometrial adenocarcinoma	G1	T1aN0M0	I	2013-07-26	2013-07-26	Dx Biosamples.	hypertension
802	F	52	Caucasian	uterine cancer	endometrial adenocarcinoma	G1	T1aN0M0	I	2013-07-29	2013-10-24	Dx Biosamples.	bronchial asthma, obesity
803	F	59	Caucasian	uterine cancer	endometrial adenocarcinoma	G1-2	T1aN0M0	I	2013-07-29	2013-07-29	Dx Biosamples.	hypertension, obesity
804	F	46	Caucasian	uterine cancer	endometrial adenocarcinoma	G1	T1aN0M0	I	2013-07-30	2013-08-07	Dx Biosamples.	hypertension
805	F	45	Caucasian	uterine cancer	endometrial adenocarcinoma	G1	T1aN0M0	I	2013-09-26	2013-10-04	Dx Biosamples.	obesity
806	F	57	Caucasian	uterine cancer	endometrial adenocarcinoma	G1-2	T1aN0M0	I	2013-09-26	2013-10-02	Dx Biosamples.	no
807	F	54	Caucasian	uterine cancer	endometrial adenocarcinoma	G1	T1aN0M0	IA	2018-09-05	2018-09-06	Dx Biosamples.	hypertension, encephalopathy, obesity
808	F	52	Caucasian	uterine cancer	endometrial adenocarcinoma	G1	T1аN0M0	IA	2012-05-31	2012-05-31	Dx Biosamples.	hypertension
809	F	60	Caucasian	uterine cancer	adenocarcinoma	G2	T1bN0M0	IB	2012-06-06	2012-06-07	Dx Biosamples.	hypertension
810	F	58	Caucasian	uterine cancer	endometrial adenocarcinoma	G2	T1aN0M0	IA	2012-07-02	2012-07-02	Dx Biosamples.	hypertension, obesity
811	F	60	Caucasian	uterine cancer	endometrial adenocarcinoma	G1	T1aN0M0	IA	2012-07-12	2012-07-13	Dx Biosamples.	hypertension
812	F	59	Caucasian	uterine cancer	endometrial adenocarcinoma	G3	T1aN0M0	IA	2012-07-13	2012-07-13	Dx Biosamples.	hypertension
813	F	50	Caucasian	uterine cancer	endometrial adenocarcinoma	G1	T1aN0M0	IA	2012-07-20	2012-07-23	Dx Biosamples.	hypertension, chronic venous insufficiency
814	F	56	Caucasian	uterine cancer	endometrial adenocarcinoma	G2	T1aN0M0	IA	2012-07-17	2012-07-25	Dx Biosamples.	hypertension, obesity
815	F	49	Caucasian	uterine cancer	endometrial adenocarcinoma	G1	T1aN0M0	IA	2012-08-08	2012-08-09	Dx Biosamples.	hypertension, obesity
816	F	59	Caucasian	uterine cancer	endometrial adenocarcinoma	N/A	T1aN0M0	IA	2012-10-03	2012-10-03	Dx Biosamples.	hypertension
817	F	52	Caucasian	uterine cancer	endometrial adenocarcinoma	G1	T1aN0M0	IA	2012-10-04	2012-10-04	Dx Biosamples.	hypertension, obesity
818	F	43	Caucasian	uterine cancer	endometrial adenocarcinoma	G1	T1aN0M0	IA	2012-10-15	2012-10-15	Dx Biosamples.	no
819	F	53	Caucasian	uterine cancer	endometrial adenocarcinoma	G3	T1bN0M0	IB	2012-10-19	2012-10-19	Dx Biosamples.	chronic pancreatitis, hypertension
820	F	56	Caucasian	uterine cancer	endometrial adenocarcinoma	G1	T1aN0M0	IA	2012-10-24	2012-10-25	Dx Biosamples.	hypertension, obesity
821	F	56	Caucasian	uterine cancer	endometrial adenocarcinoma	G1	T1aN0M0	IA	2012-10-30	2012-11-02	Dx Biosamples.	no
822	F	60	Caucasian	uterine cancer	endometrial adenocarcinoma	G2	T1aN0M0	IA	2012-10-31	2012-11-01	Dx Biosamples.	hypertension, obesity
823	F	52	Caucasian	uterine cancer	endometrial adenocarcinoma	G2	T1aN0M0	IA	2012-11-01	2012-11-20	Dx Biosamples.	goiter, hypertension

## Sheet: Breast Cancer Samples 
LAB ID	LOCATION	Ethnicity	CANCER_STAGE	Cell_Type	gender	age	ch_you	Source
380	ONE BREAST	VIETNAMESE	STAGE I	Infiltrating Ductal Carcinoma ** Paget`s Disease	FEMALE	52	BREAST CANCER	Reprocell USA Inc.
381	ONE BREAST	VIETNAMESE	STAGE I	Infiltrating Ductal Carcinoma	FEMALE	68	BREAST CANCER	Reprocell USA Inc.
382	ONE BREAST	VIETNAMESE	STAGE I	Infiltrating Ductal Carcinoma	FEMALE	40	BREAST CANCER	Reprocell USA Inc.
383	ONE BREAST	VIETNAMESE	STAGE I	Infiltrating Ductal Carcinoma	FEMALE	45	BREAST CANCER	Reprocell USA Inc.
384	ONE BREAST	VIETNAMESE	STAGE I	Infiltrating Ductal Carcinoma	FEMALE	50	BREAST CANCER	Reprocell USA Inc.
385	ONE BREAST	VIETNAMESE	STAGE I	Infiltrating Ductal Carcinoma	FEMALE	57	BREAST CANCER	Reprocell USA Inc.
386	ONE BREAST	VIETNAMESE	STAGE I	Infiltrating Ductal Carcinoma	FEMALE	52	BREAST CANCER	Reprocell USA Inc.
387	ONE BREAST	VIETNAMESE	STAGE I	Infiltrating Ductal Carcinoma	FEMALE	45	BREAST CANCER	Reprocell USA Inc.
388	ONE BREAST	VIETNAMESE	STAGE I	Infiltrating Ductal Carcinoma	FEMALE	72	BREAST CANCER	Reprocell USA Inc.
389	ONE BREAST	VIETNAMESE	STAGE I	Infiltrating Ductal Carcinoma	FEMALE	38	BREAST CANCER	Reprocell USA Inc.
390	ONE BREAST	VIETNAMESE	STAGE I	Infiltrating Ductal Carcinoma	FEMALE	48	BREAST CANCER	Reprocell USA Inc.
391	ONE BREAST	VIETNAMESE	STAGE I	Infiltrating Ductal Carcinoma	FEMALE	39	BREAST CANCER	Reprocell USA Inc.
392	ONE BREAST	VIETNAMESE	STAGE I	Infiltrating Ductal Carcinoma	FEMALE	41	BREAST CANCER	Reprocell USA Inc.
393	ONE BREAST	VIETNAMESE	STAGE I	Infiltrating Ductal Carcinoma	FEMALE	48	BREAST CANCER	Reprocell USA Inc.
394	ONE BREAST	VIETNAMESE	STAGE I	Infiltrating Ductal Carcinoma	FEMALE	56	BREAST CANCER	Reprocell USA Inc.
395	ONE BREAST	VIETNAMESE	STAGE I	Infiltrating Ductal Carcinoma	FEMALE	27	BREAST CANCER	Reprocell USA Inc.
396	ONE BREAST	VIETNAMESE	STAGE I	Infiltrating Ductal Carcinoma	FEMALE	48	BREAST CANCER	Reprocell USA Inc.
397	ONE BREAST	VIETNAMESE	STAGE I	Infiltrating Ductal Carcinoma	FEMALE	56	BREAST CANCER	Reprocell USA Inc.
398	ONE BREAST	VIETNAMESE	STAGE I	Infiltrating Ductal Carcinoma	FEMALE	64	BREAST CANCER	Reprocell USA Inc.
399	ONE BREAST	VIETNAMESE	STAGE I	Infiltrating Ductal Carcinoma	FEMALE	49	BREAST CANCER	Reprocell USA Inc.
400	ONE BREAST	VIETNAMESE	STAGE I	Infiltrating Ductal Carcinoma	FEMALE	54	BREAST CANCER	Reprocell USA Inc.
401	ONE BREAST	VIETNAMESE	STAGE I	Infiltrating Lobular Carcinoma	MALE	74	BREAST CANCER	Reprocell USA Inc.
402	ONE BREAST	VIETNAMESE	STAGE I	Infiltrating Ductal Carcinoma	FEMALE	56	BREAST CANCER	Reprocell USA Inc.
403	ONE BREAST	VIETNAMESE	STAGE I	Infiltrating Ductal Carcinoma	FEMALE	57	BREAST CANCER	Reprocell USA Inc.
404	ONE BREAST	VIETNAMESE	STAGE I	Infiltrating Ductal Carcinoma	FEMALE	41	BREAST CANCER	Reprocell USA Inc.
405	ONE BREAST	VIETNAMESE	STAGE I	Infiltrating Lobular Carcinoma	FEMALE	55	BREAST CANCER	Reprocell USA Inc.
406	ONE BREAST	VIETNAMESE	STAGE I	Infiltrating Ductal Carcinoma	FEMALE	62	BREAST CANCER	Reprocell USA Inc.
407	ONE BREAST	VIETNAMESE	STAGE I	Infiltrating Ductal Carcinoma	FEMALE	42	BREAST CANCER	Reprocell USA Inc.
408	ONE BREAST	VIETNAMESE	STAGE I	Infiltrating Ductal Carcinoma	FEMALE	42	BREAST CANCER	Reprocell USA Inc.
409	ONE BREAST	VIETNAMESE	STAGE I	Infiltrating Ductal Carcinoma	FEMALE	37	BREAST CANCER	Reprocell USA Inc.
410	ONE BREAST	VIETNAMESE	STAGE I	Infiltrating Ductal Carcinoma	FEMALE	39	BREAST CANCER	Reprocell USA Inc.
411	ONE BREAST	VIETNAMESE	STAGE I	Infiltrating Ductal Carcinoma	FEMALE	71	BREAST CANCER	Reprocell USA Inc.
412	ONE BREAST	VIETNAMESE	STAGE I	Infiltrating Ductal Carcinoma	FEMALE	45	BREAST CANCER	Reprocell USA Inc.
413	ONE BREAST	VIETNAMESE	STAGE I	Infiltrating Ductal Carcinoma	FEMALE	42	BREAST CANCER	Reprocell USA Inc.
414	ONE BREAST	VIETNAMESE	STAGE I	Infiltrating Ductal Carcinoma	FEMALE	56	BREAST CANCER	Reprocell USA Inc.
415	ONE BREAST	VIETNAMESE	STAGE I	Infiltrating Lobular Carcinoma	FEMALE	56	BREAST CANCER	Reprocell USA Inc.
416	ONE BREAST	VIETNAMESE	STAGE I	Infiltrating Ductal Carcinoma	FEMALE	52	BREAST CANCER	Reprocell USA Inc.
417	ONE BREAST	VIETNAMESE	STAGE I	Infiltrating Ductal Carcinoma	FEMALE	63	BREAST CANCER	Reprocell USA Inc.
418	ONE BREAST	VIETNAMESE	STAGE I	Infiltrating Ductal Carcinoma	FEMALE	75	BREAST CANCER	Reprocell USA Inc.
419	ONE BREAST	VIETNAMESE	STAGE I	Infiltrating Ductal Carcinoma	FEMALE	64	BREAST CANCER	Reprocell USA Inc.
420	ONE BREAST	VIETNAMESE	STAGE I	Infiltrating Ductal Carcinoma	FEMALE	54	BREAST CANCER	Reprocell USA Inc.
421	ONE BREAST	VIETNAMESE	STAGE I	Infiltrating Ductal Carcinoma	FEMALE	49	BREAST CANCER	Reprocell USA Inc.
422	ONE BREAST	VIETNAMESE	STAGE I	Infiltrating Ductal Carcinoma	FEMALE	41	BREAST CANCER	Reprocell USA Inc.
423	ONE BREAST	VIETNAMESE	STAGE I	Infiltrating Ductal Carcinoma	FEMALE	62	BREAST CANCER	Reprocell USA Inc.
424	ONE BREAST	VIETNAMESE	STAGE I	Infiltrating Ductal Carcinoma	FEMALE	48	BREAST CANCER	Reprocell USA Inc.
425	ONE BREAST	VIETNAMESE	STAGE I	Infiltrating Ductal Carcinoma	FEMALE	62	BREAST CANCER	Reprocell USA Inc.
426	ONE BREAST	VIETNAMESE	STAGE I	Infiltrating Ductal Carcinoma	FEMALE	62	BREAST CANCER	Reprocell USA Inc.
427	ONE BREAST	VIETNAMESE	STAGE I	Infiltrating Ductal Carcinoma	FEMALE	32	BREAST CANCER	Reprocell USA Inc.
428	ONE BREAST	VIETNAMESE	STAGE I	Infiltrating Ductal Carcinoma	FEMALE	57	BREAST CANCER	Reprocell USA Inc.
429	ONE BREAST	VIETNAMESE	STAGE I	Infiltrating Ductal Carcinoma	FEMALE	53	BREAST CANCER	Reprocell USA Inc.
430	ONE BREAST	FILIPINO	STAGE I	Infiltrating Ductal Carcinoma	FEMALE	60	BREAST CANCER	Reprocell USA Inc.
431	ONE BREAST	HISPANIC/LATINO	STAGE I	Ductal Carcinoma In Situ	FEMALE	59	BREAST CANCER	Reprocell USA Inc.
432	ONE BREAST	HISPANIC/LATINO	STAGE I	Infiltrating Ductal Carcinoma	FEMALE	81	BREAST CANCER	Reprocell USA Inc.
433	BOTH BREASTS	WHITE/CAUCASIAN	STAGE I	Ductal Carcinoma In Situ ** Lobular Carcinoma In Situ ** Infiltrating Ductal Carcinoma	FEMALE	44	BREAST CANCER	Reprocell USA Inc.
434	BOTH BREASTS	WHITE/CAUCASIAN	STAGE I	Infiltrating Ductal Carcinoma	FEMALE	75	BREAST CANCER	Reprocell USA Inc.
435	ONE BREAST	WHITE/CAUCASIAN	STAGE I		FEMALE	60	BREAST CANCER	Reprocell USA Inc.
436	ONE BREAST	WHITE/CAUCASIAN	STAGE I	Infiltrating Ductal Carcinoma	FEMALE	85	BREAST CANCER	Reprocell USA Inc.
437	ONE BREAST	WHITE/CAUCASIAN	STAGE I	Ductal Carcinoma In Situ	FEMALE	66	BREAST CANCER	Reprocell USA Inc.
438	ONE BREAST	WHITE/CAUCASIAN	STAGE I	Ductal Carcinoma In Situ ** Infiltrating Ductal Carcinoma	FEMALE	78	BREAST CANCER	Reprocell USA Inc.
439	ONE BREAST	WHITE/CAUCASIAN	STAGE I	Infiltrating Ductal Carcinoma	FEMALE	53	BREAST CANCER	Reprocell USA Inc.
440	ONE BREAST	WHITE/CAUCASIAN	STAGE I	Ductal Carcinoma In Situ ** Infiltrating Ductal Carcinoma	FEMALE	53	BREAST CANCER	Reprocell USA Inc.
441	ONE BREAST	WHITE/CAUCASIAN	STAGE I	Ductal Carcinoma In Situ	FEMALE	80	BREAST CANCER	Reprocell USA Inc.
442	ONE BREAST	WHITE/CAUCASIAN	STAGE 0	Ductal Carcinoma In Situ	FEMALE	60	BREAST CANCER	Reprocell USA Inc.
443	ONE BREAST	WHITE/CAUCASIAN	STAGE I		FEMALE	65	BREAST CANCER	Reprocell USA Inc.
444	ONE BREAST	WHITE/CAUCASIAN	STAGE I		FEMALE	55	BREAST CANCER	Reprocell USA Inc.
445	ONE BREAST	WHITE/CAUCASIAN	STAGE I	Ductal Carcinoma In Situ ** Infiltrating Ductal Carcinoma	FEMALE	55	BREAST CANCER	Reprocell USA Inc.
446	ONE BREAST	WHITE/CAUCASIAN	STAGE I	Infiltrating Ductal Carcinoma	FEMALE	51	BREAST CANCER	Reprocell USA Inc.
447	ONE BREAST	WHITE/CAUCASIAN	STAGE I	Ductal Carcinoma In Situ ** Infiltrating Ductal Carcinoma	FEMALE	56	BREAST CANCER	Reprocell USA Inc.
448	ONE BREAST	WHITE/CAUCASIAN	STAGE I	Infiltrating Ductal Carcinoma	FEMALE	73	BREAST CANCER	Reprocell USA Inc.
449	ONE BREAST	WHITE/CAUCASIAN	STAGE I	Infiltrating Ductal Carcinoma	FEMALE	60	BREAST CANCER	Reprocell USA Inc.
450	ONE BREAST	WHITE/CAUCASIAN	STAGE I	Ductal Carcinoma In Situ	FEMALE	59	BREAST CANCER	Reprocell USA Inc.
451	ONE BREAST	WHITE/CAUCASIAN	STAGE I	Ductal Carcinoma In Situ	FEMALE	55	BREAST CANCER	Reprocell USA Inc.
LAB ID	Sex	Age	Ethnicity	Patient diagnosis	Location	Histological diagnosis	Grade	TNM	Stage	Date of sample collection	Date of surgery	Source	Medical history
452	F	65	Caucasian	breast cancer	left breast	infiltrating ductal carcinoma	G3	T1cN0M0	IA	1/10/2018	2018-01-18	Dx Biosamples.	no
453	F	65	Caucasian	breast cancer	right breast	infiltrating ductal carcinoma	G2	T1cN0M0	IA	1/10/2018	2018-01-17	Dx Biosamples.	no
454	F	42	Caucasian	breast cancer	left breast	infiltrating ductal carcinoma	G2	T1cN0M0	IA	1/25/2018	2018-02-05	Dx Biosamples.	no
455	F	71	Caucasian	breast cancer	right breast	infiltrating ductal carcinoma	G2	T1cN0M0	IA	1/26/2018	2018-02-05	Dx Biosamples.	no
456	F	28	Caucasian	breast cancer	right breast	carcinoma in situ	G2	TisN0M0	0	2/6/2018	2018-02-07	Dx Biosamples.	no
457	F	40	Caucasian	breast cancer	right breast	infiltrating ductal carcinoma	G2	T1cN0M0	IA	2/6/2018	2018-02-14	Dx Biosamples.	no
458	F	53	Caucasian	breast cancer	left breast	infiltrating ductal carcinoma	G2	T1bN0M0	IA	2/6/2018	2018-02-08	Dx Biosamples.	no
459	F	73	Caucasian	breast cancer	left breast	infiltrating ductal carcinoma	G2	T1cN0M0	IA	2/7/2018	2018-02-19	Dx Biosamples.	no
460	F	64	Caucasian	breast cancer	right breast	infiltrating lobular carcinoma	G2	T1bN0M0	IA	2/13/2018	2018-02-26	Dx Biosamples.	no
461	F	60	Caucasian	breast cancer	left breast	infiltrating ductal carcinoma	G2	T1cN0M0	IA	2/20/2018	2018-02-27	Dx Biosamples.	no
462	F	78	Caucasian	breast cancer	left breast	infiltrating ductal carcinoma	G2	T1cN0M0	IA	2/27/2018	2018-03-13	Dx Biosamples.	no
463	F	59	Caucasian	breast cancer	left breast	infiltrating lobular carcinoma	G2	T1bN0M0	IA	3/13/2018	2018-03-16	Dx Biosamples.	no
464	F	67	Caucasian	breast cancer	left breast	infiltrating ductal carcinoma	G2	T1cN0M0	IA	3/13/2018	2018-03-16	Dx Biosamples.	hypertension
465	F	35	Caucasian	breast cancer	left breast	infiltrating ductal carcinoma	G2	T1cN0M0	IA	3/20/2018	2018-03-26	Dx Biosamples.	no
466	F	41	Caucasian	breast cancer	left breast	infiltrating ductal carcinoma	G2	T1cN0M0	IA	3/20/2018	2018-03-30	Dx Biosamples.	no
467	F	41	Caucasian	breast cancer	left breast	infiltrating ductal carcinoma	G3	T1cN0M0	IA	3/22/2018	2018-04-03	Dx Biosamples.	no
468	F	41	Caucasian	breast cancer	left breast	infiltrating ductal carcinoma	G2	T1cN0M0	IA	3/22/2018	2018-04-17	Dx Biosamples.	no
469	F	36	Caucasian	breast cancer	right breast	infiltrating ductal carcinoma	G3	T1cN0M0	IA	3/30/2018	2018-04-03	Dx Biosamples.	no
470	F	68	Caucasian	breast cancer	right breast	infiltrating ductal carcinoma	N/A	T1aN0M0	IA	3/4/2018	2018-04-10	Dx Biosamples.	no
471	F	59	Caucasian	breast cancer	right breast	infiltrating ductal carcinoma	G1	T1cN0M0	IA	4/17/2018	2018-04-25	Dx Biosamples.	no
472	F	64	Caucasian	breast cancer	right breast	infiltrating ductal carcinoma	G2	T1cN0M0	IA	4/17/2018	2018-04-25	Dx Biosamples.	no
473	F	70	Caucasian	breast cancer	left breast	infiltrating ductal carcinoma	G2	T1cN0M0	IA	4/25/2018	2018-05-07	Dx Biosamples.	BCC in 2011
474	F	54	Caucasian	breast cancer	left breast	carcinoma in situ	G2	TisN0M0	0	5/15/2018	2018-05-17	Dx Biosamples.	no
475	F	58	Caucasian	breast cancer	left breast	infiltrating ductal carcinoma	G2	T1cN0M0	IA	5/18/2018	2018-05-25	Dx Biosamples.	no
476	F	69	Caucasian	breast cancer	right breast	invasive papillary carcinoma	G2	T1bN0M0	IA	5/25/2018	2018-05-29	Dx Biosamples.	hypertension
477	F	39	Caucasian	breast cancer	left breast	carcinoma in situ	N/A	TisN0M0	0	6/1/2018	2018-06-06	Dx Biosamples.	no
478	F	40	Caucasian	breast cancer	right breast	infiltrating ductal carcinoma	G2	T1cN0M0	IA	6/5/2018	2018-06-09	Dx Biosamples.	no
479	F	70	Caucasian	breast cancer	right breast	invasive mucinous carcinoma	G2	T1bN0M0	IA	6/5/2018	2018-06-06	Dx Biosamples.	hypertension
480	F	63	Caucasian	breast cancer	left breast	infiltrating ductal carcinoma	G2	T1cN0M0	IA	6/21/2018	2018-06-22	Dx Biosamples.	no
481	F	36	Caucasian	breast cancer	left breast	infiltrating ductal and micropapillary carcinoma	G2	T1cN0M0	IA	6/21/2018	2018-06-27	Dx Biosamples.	no
482	F	44	Caucasian	breast cancer	left breast	infiltrating ductal carcinoma	G1	T1cN0M0	IA	6/22/2018	2018-06-25	Dx Biosamples.	no
483	F	63	Caucasian	breast cancer	left breast	infiltrating ductal carcinoma	G2	T1cN0M0	IA	7/24/2018	2017-07-25	Dx Biosamples.	hypertension
484	F	37	Caucasian	breast cancer	left breast	invasive papillary carcinoma	G2	T1aN0M0	IA	8/10/2018	2018-08-13	Dx Biosamples.	ewing sarcoma 2002-2005
485	F	64	Caucasian	breast cancer	left breast	infiltrating lobular carcinoma	G3	T1cN0M0	IA	8/17/2018	2018-08-20	Dx Biosamples.	hypertension, atrial fibrillation
486	F	67	Caucasian	breast cancer	left breast	infiltrating ductal carcinoma	G2	T1bN0M0	IA	8/21/2018	2018-08-22	Dx Biosamples.	hypertension, chronic bronchitis
487	F	46	Caucasian	breast cancer	right breast	infiltrating ductal carcinoma	G3	T1cN0M0	IA	8/28/2018	2018-08-29	Dx Biosamples.	no
488	F	62	Caucasian	breast cancer	right breast	infiltrating ductal carcinoma	N/A	T1cN0M0	IA	9/5/2018	2018-09-21	Dx Biosamples.	no
489	F	54	Caucasian	breast cancer	right breast	infiltrating ductal carcinoma	G2	T1cN0M0	IA	9/14/2018	2018-09-18	Dx Biosamples.	chronic gastritis
490	F	61	Caucasian	breast cancer	right breast	infiltrating ductal carcinoma	G3	T1cN0M0	IA	9/14/2018	2018-09-17	Dx Biosamples.	no
491	F	53	Caucasian	breast cancer	right breast	carcinoma in situ	G3	TisN0M0	0	9/17/2018	2018-09-20	Dx Biosamples.	no
492	F	55	Caucasian	breast cancer	right breast	infiltrating ductal carcinoma	G2	T1cN0M0	IA	9/19/2018	2018-09-24	Dx Biosamples.	no
493	F	50	Caucasian	breast cancer	right breast	infiltrating ductal carcinoma	G2	T1aN0M0	IA	10/2/2018	2018-10-03	Dx Biosamples.	no
494	F	55	Caucasian	breast cancer	right breast	carcinoma in situ	G3	TisN0M0	0	10/9/2018	2018-10-10	Dx Biosamples.	no
495	F	63	Caucasian	breast cancer	right breast	infiltrating ductal carcinoma	G2	T1cN0M0	IA	10/9/2018	2018-10-10	Dx Biosamples.	angina pectoris
496	F	67	Caucasian	breast cancer	left breast	infiltrating ductal carcinoma	G2	T1cN0M0	IA	10/31/2018	2018-11-02	Dx Biosamples.	hypertension
497	F	50	Caucasian	breast cancer	left breast	infiltrating ductal carcinoma	G3	T1cN0M0	IA	11/14/2018	2018-11-15	Dx Biosamples.	no
498	F	61	Caucasian	breast cancer	right breast	infiltrating ductal carcinoma	G2	T1bN0M0	IA	11/27/2018	2018-11-29	Dx Biosamples.	no
499	F	66	Caucasian	breast cancer	left breast	infiltrating ductal carcinoma	G2	T1cN0M0	IA	11/30/2018	2018-12-03	Dx Biosamples.	obesity
500	F	69	Caucasian	breast cancer	left breast	carcinoma in situ	G3	TisN0M0	0	2/8/2019	2019-02-13	Dx Biosamples.	hypertension, angina pectoris
501	F	79	Caucasian	breast cancer	right breast	infiltrating ductal carcinoma	G2	T1cN0M0	IA	2/15/2019	2019-02-19	Dx Biosamples.	CAD, hypertension
502	F	51	Caucasian	breast cancer	right breast	infiltrating ductal carcinoma	G2	T1cN0M0	IA	2/15/2019	2019-02-19	Dx Biosamples.	hypertension
503	F	45	Caucasian	breast cancer	right breast	carcinoma in situ	G3	TisN0M0	0	2/15/2019	2019-02-20	Dx Biosamples.	no
LAB ID	Age	Race	Collection Date	Path Diagnosis	Primary Cancer Type - 1^	Tumor	Clinical stage	Date of sample collection	Date of surgery	Source
824	71	Caucasian/White	2013-11-06	ER+; HER2-; Invasive Ductal Carcinoma of the Breast; PR+	Breast	T1c	1A	2013-11-06		Fidelis Research AD.
825	71	Caucasian/White	2013-12-02	ER+; HER2-; Invasive Ductal Carcinoma of the Breast; PR+	Breast	T1a	IA	2013-12-02		Fidelis Research AD.
826	67	Caucasian/White	2013-12-19	ER+; HER2-; Invasive Lobular Carcinoma of the Breast; PR+	Breast	T1c	IA	2013-12-19		Fidelis Research AD.
827	54	African American/Black	2014-01-06	Invasive Ductal Carcinoma of the Breast; TNBC	Breast	T1c	I	2014-01-06		Fidelis Research AD.
828	61	African American/Black	2014-01-15	Ductal Carcinoma In Situ of the Breast, DCIS; ER+; HER2+; PR+	Breast	Tis	0	2014-01-15		Fidelis Research AD.
829	62	Caucasian/White	2014-01-24	ER+; HER2-; Invasive Ductal Carcinoma of the Breast; PR+	Breast	T1b	I	2014-01-24		Fidelis Research AD.
830	70	African American/Black	2017-05-25	Invasive Ductal Carcinoma of the Breast; TNBC	Breast	T1c	I	2017-05-25		Fidelis Research AD.
831	58	African American/Black	2017-06-16	Invasive Ductal Carcinoma of the Breast; TNBC	Breast	T1c	I	2017-06-16		Fidelis Research AD.
LAB ID	Sex	Age	Specimen type	Ethnicity	Patient diagnosis	Location	Histological diagnosis	Grade	TNM	Stage	Date of sample collection	Date of surgery	Source	Medical history
832	F	44	serum	Caucasian	breast cancer	left breast	infiltrating ductal carcinoma	G3	T1cN0M0	IA	12/2/2019	2019-12-03	Dx Biosamples.	no
833	F	51	serum	Caucasian	breast cancer	left breast	infiltrating ductal carcinoma	G2	T1cN0M0	IA	11/25/2019	2019-11-26	Dx Biosamples.	hypertension, chronic gastritis
834	F	61	serum	Caucasian	breast cancer	left breast	infiltrating ductal carcinoma	G3	T1cN0M0	IA	3/13/2019	2019-03-15	Dx Biosamples.	hypertension
835	F	61	serum	Caucasian	breast cancer	left breast	infiltrating ductal carcinoma	G2	T1cN0M0	IA	2/10/2020	2020-11-02	Dx Biosamples.	no
836	F	62	serum	Caucasian	benign tumor	left breast	mucinous carcinoma	G2	T1aN0M0	IA	4/5/2019	2019-04-08	Dx Biosamples.	hypertension
837	F	62	serum	Caucasian	breast cancer	right breast	ductal carcinoma in situ	G3	TisN0M0	0	8/2/2019	2019-08-05	Dx Biosamples.	atherosclerosis
838	F	62	serum	Caucasian	breast cancer	left breast	infiltrating ductal carcinoma	G2	T1cN0M0	IA	1/30/2020	01/31/2020	Dx Biosamples.	hypertension, obesity
839	F	62	serum	Caucasian	breast cancer	left breast	infiltrating ductal carcinoma	G2	T1cN0M0	IA	2/17/2020	02/13/2020	Dx Biosamples.	hypertension, hypercholesterolemia, duodenal ulcer
840	F	62	serum	Caucasian	breast cancer	right breast	infiltrating ductal carcinoma	G2	T1cN0M0	IA	2/26/2020	02/27/2020	Dx Biosamples.	hypertension
841	F	63	serum	Caucasian	breast cancer	right breast	carcinoma in situ	G3	TisN0M0	0	7/2/2019	2019-07-03	Dx Biosamples.	hypertension
842	F	64	serum	Caucasian	breast cancer	right breast	infiltrating ductal carcinoma	G2	T1bN0M0	IA	3/18/2019	2019-03-19	Dx Biosamples.	hypertension
843	F	64	serum	Caucasian	breast cancer	left breast	infiltrating ductal carcinoma	G2	T1cN0M0	IA	6/28/2019	2019-07-03	Dx Biosamples.	no
844	F	64	serum	Caucasian	breast cancer	left breast	infiltrating ductal carcinoma	G3	T1cN0M0	IA	7/22/2019	2019-07-18	Dx Biosamples.	no
845	F	64	serum	Caucasian	breast cancer	left breast	infiltrating tubular carcinoma	G1	T1bN0M0	IA	8/27/2019	2019-09-04	Dx Biosamples.	hypertension, varicose veins
846	F	65	serum	Caucasian	breast cancer	right breast	infiltrating ductal carcinoma	G2	T1cN0M0	IA	7/3/2019	2019-07-04	Dx Biosamples.	no
847	F	65	serum	Caucasian	breast cancer	left breast	infiltrating ductal carcinoma	G2	T1cN0M0	IA	7/16/2019	2019-07-17	Dx Biosamples.	hypertension
848	F	65	serum	Caucasian	breast cancer	right breast	infiltrating ductal carcinoma	G2	T1cN0M0	IA	7/30/2019	2019-07-31	Dx Biosamples.	hypertension
849	F	67	serum	Caucasian	breast cancer	left breast	infiltrating ductal carcinoma	G2	T1cN0M0	IA	4/2/2019	2019-04-03	Dx Biosamples.	no
850	F	67	serum	Caucasian	breast cancer	right breast	carcinoma in situ	G2	TisN0M0	0	12/17/2019	2019-12-17	Dx Biosamples.	hypertension, venous insufficiency, bronchial asthma
851	F	69	serum	Caucasian	breast cancer	left breast	infiltrating ductal carcinoma	G2	T1cN0M0	IA	6/21/2019	2019-06-20	Dx Biosamples.	hypertension, diabetes mellitus type 2, obesity
852	F	69	serum	Caucasian	breast cancer	left breast	infiltrating ductal carcinoma	G2	T1bN0M0	IA	7/19/2019	2019-07-22	Dx Biosamples.	hypertension, angina pectoris
LAB ID	Sex	Age	Specimen type	Ethnicity	Patient diagnosis	Location	Histological diagnosis	Grade	TNM	Stage	Date of sample collection	Date of surgery	Source	Medical history
853	F	58	serum	Caucasian	breast cancer	right breast	infiltrating ductal carcinoma	G2	T1cN0M0	I	2/5/2016	2016-02-16	Dx Biosamples.	hypertension
854	F	45	serum	Caucasian	breast cancer	right breast	carcinoma in situ	G3	TisN0M0	0	2/5/2016	2016-02-10	Dx Biosamples.	erosive gastritis
855	F	55	serum	Caucasian	breast cancer	right breast	infiltrating ductal carcinoma	G2	T1cN0M0	I	2/11/2016	2016-02-16	Dx Biosamples.	no
856	F	41	serum	Caucasian	breast cancer	right breast	infiltrating ductal carcinoma	G1	T1cN0M0	I	2/18/2016	2016-02-24	Dx Biosamples.	no
857	F	41	serum	Caucasian	breast cancer	right breast	carcinoma in situ	G3	TisN0M0	0	3/10/2016	2016-03-14	Dx Biosamples.	no
858	F	59	serum	Caucasian	breast cancer	left breast	infiltrating ductal carcinoma	G2	T1cN0M0	I	3/17/2016	2016-03-22	Dx Biosamples.	hypertension
859	F	33	serum	Caucasian	breast cancer	right breast	carcinoma in situ	G3	TisN0M0	0	4/7/2016	2016-04-13	Dx Biosamples.	no
860	F	50	serum	Caucasian	breast cancer	right breast	invasive papillary carcinoma	G2	T1bN0M0	I	4/7/2016	2016-04-12	Dx Biosamples.	varicose veins
861	F	48	serum	Caucasian	breast cancer	right breast	infiltrating lobular carcinoma	G2	T1bN0M0	I	4/14/2016	2016-04-18	Dx Biosamples.	hypertension
862	F	47	serum	Caucasian	breast cancer	right breast	tubular carcinoma	G1	T1aN0M0	I	4/19/2016	2016-04-20	Dx Biosamples.	chronic gastritis
863	F	47	serum	Caucasian	breast cancer	left breast	papillary carcinoma in situ	G2	TisN0M0	0	4/20/2016	2016-04-26	Dx Biosamples.	vegetovascular dystonia
864	F	54	serum	Caucasian	breast cancer	right breast	infiltrating ductal carcinoma	G2	T1cN0M0	I	4/22/2016	2016-04-28	Dx Biosamples.	hypertension, chronic gastritis
865	F	47	serum	Caucasian	breast cancer	right breast	infiltrating lobular carcinoma	G2	T1cN0M0	I	5/12/2016	2016-05-19	Dx Biosamples.	CAD, hypertension, cholelithiasis
866	F	59	serum	Caucasian	breast cancer	left breast	infiltrating ductal carcinoma	G2	T1cN0M0	I	5/27/2016	2016-06-01	Dx Biosamples.	hypertension, obesity
867	F	34	serum	Caucasian	breast cancer	right breast	infiltrating ductal carcinoma	G2	T1cN0M0	I	6/3/2016	2016-06-08	Dx Biosamples.	chronic rhinitis
868	F	58	serum	Caucasian	breast cancer	left breast	carcinoma in situ	G2	TisN0M0	0	6/8/2016	2016-06-22	Dx Biosamples.	uterine fibroids
869	F	31	serum	Caucasian	breast cancer	left breast	infiltrating ductal carcinoma	G2	T1cN0M0	I	6/15/2016	2016-06-17	Dx Biosamples.	no
870	F	57	serum	Caucasian	breast cancer	right breast	infiltrating ductal carcinoma	G2	T1cN0M0	I	6/15/2016	2016-06-21	Dx Biosamples.	hypertension
871	F	52	serum	Caucasian	breast cancer	left breast	infiltrating ductal carcinoma	G2	T1bN0M0	I	6/22/2016	2016-07-12	Dx Biosamples.	no
872	F	54	serum	Caucasian	breast cancer	right breast	infiltrating ductal carcinoma	G1	T1bN0M0	I	7/11/2016	2016-07-12	Dx Biosamples.	no
873	F	58	serum	Caucasian	breast cancer	right breast	carcinoma in situ	G2-3	TisN0M0	0	7/20/2016	2016-07-28	Dx Biosamples.	hypertension
874	F	44	serum	Caucasian	breast cancer	left breast	infiltrating ductal carcinoma	G3	T1cN0M0	I	7/21/2016	2016-07-25	Dx Biosamples.	hypertension
875	F	52	serum	Caucasian	breast cancer	right breast	infiltrating ductal carcinoma	G2	T1cN0M0	I	7/21/2016	2016-07-28	Dx Biosamples.	no
876	F	36	serum	Caucasian	breast cancer	left breast	infiltrating ductal carcinoma	G2	T1cN0M0	I	8/4/2016	2016-08-09	Dx Biosamples.	no
877	F	57	serum	Caucasian	breast cancer	left breast	infiltrating lobular carcinoma	G2	T1bN0M0	IA	9/13/2016	2016-09-19	Dx Biosamples.	no
878	F	50	serum	Caucasian	breast cancer	left breast	microinvasive carcinoma	N/A	T1miN0M0	IA	9/28/2016	2016-10-04	Dx Biosamples.	no
879	F	58	serum	Caucasian	breast cancer	right breast	infiltrating ductal carcinoma	G2	T1cN0M0	IA	10/6/2016	2016-10-12	Dx Biosamples.	hypertension
880	F	44	serum	Caucasian	breast cancer	left breast	infiltrating ductal carcinoma	G2	T1bN0M0	IA	10/11/2016	2016-11-02	Dx Biosamples.	obesity
881	F	42	serum	Caucasian	breast cancer	right breast	carcinoma in situ	G3	TisN0M0	0	10/12/2016	2016-10-24	Dx Biosamples.	no
882	F	43	serum	Caucasian	breast cancer	left breast	infiltrating ductal carcinoma	G2	T1bN0M0	IA	10/14/2016	2016-10-17	Dx Biosamples.	no
883	F	47	serum	Caucasian	breast cancer	left breast	infiltrating ductal carcinoma	G2	T1cN0M0	IA	10/19/2016	2016-10-27	Dx Biosamples.	no
884	F	35	serum	Caucasian	breast cancer	left breast	infiltrating ductal carcinoma	G3	T1cN0M0	IA	11/11/2016	2016-11-15	Dx Biosamples.	no
885	F	52	serum	Caucasian	breast cancer	left breast	infiltrating tubular carcinoma	G1	T1bN0M0	IA	2/3/2017	2017-02-06	Dx Biosamples.	no
886	F	58	serum	Caucasian	breast cancer	right breast	infiltrating ductal carcinoma	G1	T1cN0M0	IA	2/21/2017	2017-02-27	Dx Biosamples.	no
887	F	40	serum	Caucasian	breast cancer	right breast	carcinoma in situ	N/A	TisN0M0	0	3/9/2017	2017-03-10	Dx Biosamples.	obesity
888	F	47	serum	Caucasian	breast cancer	right breast	infiltrating ductal carcinoma	G2	T1bN0M0	IA	3/15/2017	2017-03-20	Dx Biosamples.	obesity
889	F	35	serum	Caucasian	breast cancer	left breast	infiltrating ductal carcinoma	G3	T1cN0M0	IA	3/20/2017	2017-03-23	Dx Biosamples.	no
890	F	59	serum	Caucasian	breast cancer	left breast	infiltrating ductal carcinoma	G2	T1bN0M0	IA	3/28/2017	2017-04-04	Dx Biosamples.	no
891	F	53	serum	Caucasian	breast cancer	right breast	infiltrating lobular carcinoma	G2	T1cN0M0	IA	3/31/2017	2017-04-04	Dx Biosamples.	no
892	F	57	serum	Caucasian	breast cancer	right breast	infiltrating ductal carcinoma	G2	T1cN0M0	IA	3/31/2017	2017-04-13	Dx Biosamples.	no
893	F	43	serum	Caucasian	breast cancer	right breast	carcinoma in situ	G2	TisN0M0	0	4/4/2017	2017-04-06	Dx Biosamples.	no
894	F	57	serum	Caucasian	breast cancer	right breast	infiltrating ductal carcinoma	G3	T1cN0M0	IA	4/6/2017	2017-04-10	Dx Biosamples.	no
895	F	39	serum	Caucasian	breast cancer	right breast	infiltrating lobular carcinoma	G2	T1cN0M0	IA	4/18/2017	04/20/107	Dx Biosamples.	obesity
896	F	59	serum	Caucasian	breast cancer	right breast	infiltrating ductal carcinoma	G2	T1bN0M0	IA	4/21/2017	2017-05-02	Dx Biosamples.	hypertension
897	F	53	serum	Caucasian	breast cancer	right breast	infiltrating ductal carcinoma	G3	T1cN0M0	IA	5/5/2017	2017-05-15	Dx Biosamples.	no
898	F	59	serum	Caucasian	breast cancer	left breast	infiltrating ductal carcinoma	G2	T1cN0M0	IA	5/12/2017	2017-05-24	Dx Biosamples.	no
899	F	43	serum	Caucasian	breast cancer	right breast	infiltrating ductal and lobular carcinoma	G2-3	T1cN0M0	IA	5/17/2017	2017-05-30	Dx Biosamples.	no
900	F	57	serum	Caucasian	breast cancer	left breast	infiltrating ductal carcinoma	G2	T1bN0M0	IA	5/17/2017	2017-06-01	Dx Biosamples.	no
901	F	36	serum	Caucasian	breast cancer	right breast	infiltrating ductal carcinoma	G3	T1cN0M0	IA	5/18/2017	2017-05-29	Dx Biosamples.	obesity
902	F	39	serum	Caucasian	breast cancer	right breast	infiltrating ductal carcinoma	G2	T1aN0M0	IA	5/24/2017	2017-06-01	Dx Biosamples.	no
903	F	57	serum	Caucasian	breast cancer	left breast	infiltrating ductal carcinoma	G2	T1cN0M0	IA	5/30/2017	2017-06-20	Dx Biosamples.	no
904	F	57	serum	Caucasian	breast cancer	left breast	infiltrating ductal carcinoma	G2	T1bN0M0	IA	5/30/2017	2017-06-08	Dx Biosamples.	no
905	F	49	serum	Caucasian	breast cancer	left breast	infiltrating ductal carcinoma	G2	T1bN0M0	IA	5/31/2017	2017-06-14	Dx Biosamples.	no
906	F	44	serum	Caucasian	breast cancer	right breast	infiltrating ductal carcinoma	G1	T1cN0M0	IA	6/8/2017	2017-06-21	Dx Biosamples.	no
907	F	52	serum	Caucasian	breast cancer	right breast	carcinoma in situ	G3	TisN0M0	0	6/15/2017	2017-06-19	Dx Biosamples.	no
908	F	48	serum	Caucasian	breast cancer	left breast	carcinoma in situ	G1	TisN0M0	0	6/21/2017	2017-07-06	Dx Biosamples.	no
909	F	48	serum	Caucasian	breast cancer	left breast	infiltrating ductal carcinoma	G2	T1bN0M0	IA	6/28/2017	2017-07-03	Dx Biosamples.	no
910	F	54	serum	Caucasian	breast cancer	right breast	infiltrating ductal carcinoma	G1	T1bN0M0	IA	7/25/2017	2017-07-31	Dx Biosamples.	obesity
911	F	49	serum	Caucasian	breast cancer	right breast	infiltrating ductal carcinoma	G3	T1cN0M0	IA	7/25/2017	2017-08-01	Dx Biosamples.	obesity
912	F	48	serum	Caucasian	breast cancer	left breast	infiltrating ductal carcinoma	G2	T1cN0M0	IA	8/15/2017	2017-08-16	Dx Biosamples.	no
913	F	40	serum	Caucasian	breast cancer	left breast	infiltrating ductal carcinoma	G3	T1aN0M0	IA	9/28/2017	2017-09-29	Dx Biosamples.	no
914	F	55	serum	Caucasian	breast cancer	left breast	infiltrating ductal carcinoma	G2	T1cN0M0	IA	9/28/2017	2017-09-29	Dx Biosamples.	no
915	F	53	serum	Caucasian	breast cancer	right breast	infiltrating ductal carcinoma	G2	T1cN0M0	IA	9/28/2017	2017-10-04	Dx Biosamples.	no
916	F	47	serum	Caucasian	breast cancer	left breast	infiltrating ductal carcinoma	G2	T1cN0M0	IA	10/25/2017	2017-11-02	Dx Biosamples.	obesity
917	F	56	serum	Caucasian	breast cancer	right breast	infiltrating ductal carcinoma	G2	T1bN0M0	IA	10/31/2017	2017-11-08	Dx Biosamples.	no
918	F	54	serum	Caucasian	breast cancer	left breast	infiltrating ductal carcinoma	G2	T1bN0M0	IA	10/31/2017	2017-11-09	Dx Biosamples.	no
919	F	33	serum	Caucasian	breast cancer	right breast	infiltrating ductal carcinoma	G2	T1cN0M0	IA	10/31/2017	2017-11-13	Dx Biosamples.	no
920	F	37	serum	Caucasian	breast cancer	right breast	infiltrating ductal carcinoma	G2	T1cN0M0	IA	11/1/2017	2017-11-09	Dx Biosamples.	no
921	F	60	serum	Caucasian	breast cancer	left breast	infiltrating ductal carcinoma	G2	T1cN0M0	IA	11/8/2017	2017-11-13	Dx Biosamples.	no
922	F	40	serum	Caucasian	breast cancer	left breast	invasive micropapillary carcinoma	G2	T1cN0M0	IA	11/14/2017	2017-11-20	Dx Biosamples.	no
923	F	35	serum	Caucasian	breast cancer	left breast	infiltrating ductal carcinoma	G3	T1cN0M0	IA	11/23/2017	2017-11-27	Dx Biosamples.	no
924	F	34	serum	Caucasian	breast cancer	left breast	infiltrating ductal carcinoma	G3	T1cN0M0	IA	11/23/2017	2017-11-28	Dx Biosamples.	no
925	F	59	serum	Caucasian	breast cancer	right breast	infiltrating ductal carcinoma	G3	T1cN0M0	IA	11/24/2017	2017-11-27	Dx Biosamples.	no
926	F	60	serum	Caucasian	breast cancer	left breast	infiltrating ductal carcinoma	G2	T1cN0M0	IA	11/28/2017	2017-12-04	Dx Biosamples.	no
927	F	51	serum	Caucasian	breast cancer	left breast	infiltrating ductal carcinoma	G2	T1cN0M0	IA	11/28/2017	2017-12-04	Dx Biosamples.	no
928	F	58	serum	Caucasian	breast cancer	right and left breast	infiltrating ductal carcinoma	G2/G2	T1cN0M0/T1cN0M0	IA/IA	12/18/2017	2017-12-20	Dx Biosamples.	no
929	F	42	serum	Caucasian	breast cancer	left breast	infiltrating ductal carcinoma	G2	T1cN0M0	IA	1/25/2018	2018-02-05	Dx Biosamples.	no
930	F	40	serum	Caucasian	breast cancer	right breast	infiltrating ductal carcinoma	G2	T1cN0M0	IA	2/6/2018	2018-02-14	Dx Biosamples.	no
931	F	53	serum	Caucasian	breast cancer	left breast	infiltrating ductal carcinoma	G2	T1bN0M0	IA	2/6/2018	2018-02-08	Dx Biosamples.	no
932	F	60	serum	Caucasian	breast cancer	left breast	infiltrating ductal carcinoma	G2	T1cN0M0	IA	2/20/2018	2018-02-27	Dx Biosamples.	no
933	F	59	serum	Caucasian	breast cancer	left breast	infiltrating lobular carcinoma	G2	T1bN0M0	IA	3/13/2018	2018-03-16	Dx Biosamples.	no
934	F	35	serum	Caucasian	breast cancer	left breast	infiltrating ductal carcinoma	G2	T1cN0M0	IA	3/20/2018	2018-03-26	Dx Biosamples.	no
935	F	41	serum	Caucasian	breast cancer	left breast	infiltrating ductal carcinoma	G2	T1cN0M0	IA	3/20/2018	2018-03-30	Dx Biosamples.	no
936	F	41	serum	Caucasian	breast cancer	left breast	infiltrating ductal carcinoma	G3	T1cN0M0	IA	3/22/2018	2018-04-03	Dx Biosamples.	no
937	F	41	serum	Caucasian	breast cancer	left breast	infiltrating ductal carcinoma	G2	T1cN0M0	IA	3/22/2018	2018-04-17	Dx Biosamples.	no
938	F	36	serum	Caucasian	breast cancer	right breast	infiltrating ductal carcinoma	G3	T1cN0M0	IA	3/30/2018	2018-04-03	Dx Biosamples.	no
939	F	59	serum	Caucasian	breast cancer	right breast	infiltrating ductal carcinoma	G1	T1cN0M0	IA	4/17/2018	2018-04-25	Dx Biosamples.	no
940	F	41	serum	Caucasian	breast cancer	right breast	invasive mucinous carcinoma	N/A	T1cN0M0	IA	5/8/2018	2018-05-14	Dx Biosamples.	no
941	F	54	serum	Caucasian	breast cancer	right breast	infiltrating ductal carcinoma	G2	T1bN0M0	IA	5/15/2018	2018-05-16	Dx Biosamples.	no
942	F	54	serum	Caucasian	breast cancer	left breast	carcinoma in situ	G2	TisN0M0	0	5/15/2018	2018-05-17	Dx Biosamples.	no
943	F	58	serum	Caucasian	breast cancer	left breast	infiltrating ductal carcinoma	G2	T1cN0M0	IA	5/18/2018	2018-05-25	Dx Biosamples.	no
944	F	57	serum	Caucasian	breast cancer	left breast	infiltrating lobular carcinoma	G2	T1cN0M0	IA	5/29/2018	2018-06-04	Dx Biosamples.	no
945	F	39	serum	Caucasian	breast cancer	left breast	carcinoma in situ	N/A	TisN0M0	0	6/1/2018	2018-06-06	Dx Biosamples.	no
946	F	40	serum	Caucasian	breast cancer	right breast	infiltrating ductal carcinoma	G2	T1cN0M0	IA	6/5/2018	2018-06-09	Dx Biosamples.	no
947	F	54	serum	Caucasian	breast cancer	right and left breast	infiltrating tubular carcinoma / infiltrating ductal carcinoma	G1/G2	T1bN0M0/T1cN0M0	IA/IA	6/6/2018	2018-06-07	Dx Biosamples.	varicose veins
948	F	36	serum	Caucasian	breast cancer	left breast	infiltrating ductal and micropapillary carcinoma	G2	T1cN0M0	IA	6/21/2018	2018-06-27	Dx Biosamples.	no
949	F	44	serum	Caucasian	breast cancer	left breast	infiltrating ductal carcinoma	G1	T1cN0M0	IA	6/22/2018	2018-06-25	Dx Biosamples.	no
950	F	59	serum	Caucasian	breast cancer	right and left breast	infiltrating ductal carcinoma/infiltrating ductal carcinoma	G2	T1bN0M0/T1bN0M0	IA/IA	7/3/2018	2018-07-04	Dx Biosamples.	no
951	F	37	serum	Caucasian	breast cancer	left breast	invasive papillary carcinoma	G2	T1aN0M0	IA	8/10/2018	2018-08-13	Dx Biosamples.	1992-1997 Ewing sarcoma
952	F	46	serum	Caucasian	breast cancer	right breast	infiltrating ductal carcinoma	G3	T1cN0M0	IA	8/28/2018	2018-08-29	Dx Biosamples.	no
953	F	54	serum	Caucasian	breast cancer	right breast	infiltrating ductal carcinoma	G2	T1cN0M0	IA	9/14/2018	2018-09-18	Dx Biosamples.	chronic gastritis
954	F	53	serum	Caucasian	breast cancer	right breast	carcinoma in situ	G3	TisN0M0	0	9/17/2018	2018-09-20	Dx Biosamples.	no
955	F	55	serum	Caucasian	breast cancer	right breast	infiltrating ductal carcinoma	G2	T1cN0M0	IA	9/19/2018	2018-09-24	Dx Biosamples.	no
956	F	50	serum	Caucasian	breast cancer	right breast	infiltrating ductal carcinoma	G2	T1aN0M0	IA	10/2/2018	2018-10-03	Dx Biosamples.	no
957	F	55	serum	Caucasian	breast cancer	right breast	carcinoma in situ	G3	TisN0M0	0	10/9/2018	2018-10-10	Dx Biosamples.	no
958	F	50	serum	Caucasian	breast cancer	left breast	infiltrating ductal carcinoma	G3	T1cN0M0	IA	11/14/2018	2018-11-15	Dx Biosamples.	no
959	F	51	serum	Caucasian	breast cancer	right breast	infiltrating ductal carcinoma	G2	T1cN0M0	IA	2/15/2019	2019-02-19	Dx Biosamples.	hypertension
960	F	45	serum	Caucasian	breast cancer	right breast	carcinoma in situ	G3	TisN0M0	0	2/15/2019	2019-02-20	Dx Biosamples.	no
961	F	51	serum	Caucasian	breast cancer	left breast	infiltrating ductal carcinoma	G2	T1cN0M0	IA	4/10/2019	2019-04-11	Dx Biosamples.	hypertension
962	F	50	serum	Caucasian	breast cancer	left breast	infiltrating ductal carcinoma	G1	T1cN0M0	IA	4/12/2019	2019-04-15	Dx Biosamples.	no
963	F	44	serum	Caucasian	breast cancer	left breast	carcinoma in situ	G3	TisN0M0	0	4/12/2019	2019-04-15	Dx Biosamples.	no
964	F	45	serum	Caucasian	breast cancer	left breast	infiltrating ductal carcinoma	G1	T1bN0M0	IA	4/16/2019	2019-04-17	Dx Biosamples.	no
965	F	42	serum	Caucasian	breast cancer	left breast	infiltrating ductal carcinoma	G2	T1cN0M0	IA	4/19/2019	2019-04-22	Dx Biosamples.	no
966	F	45	serum	Caucasian	breast cancer	left breast	infiltrating ductal carcinoma	G2	T1cN0M0	IA	2019-04-24	2019-04-26	Dx Biosamples.	no
967	F	58	serum	Caucasian	breast cancer	right breast	Paget carcinoma	N/A	TisN0M0	0	2019-04-26	2019-04-29	Dx Biosamples.	no
968	F	55	serum	Caucasian	breast cancer	right breast	Paget carcinoma and carcinoma in situ	G3	TisN0M0	0	2019-05-08	2019-05-13	Dx Biosamples.	no
969	F	59	serum	Caucasian	breast cancer	left breast	infiltrating ductal carcinoma	G2	T1bN0M0	IA	2019-06-13	2019-06-13	Dx Biosamples.	obesity, sleep apnea, hypertension, chronic bronchitis, obesity
970	F	42	serum	Caucasian	breast cancer	right breast	infiltrating ductal carcinoma	G1	T1cN0M0	IA	6/19/2019	2019-06-19	Dx Biosamples.	gastric ulcer
971	F	53	serum	Caucasian	breast cancer	left breast	infiltrating ductal carcinoma	G2	T1cN0M0	IA	6/28/2019	2019-07-01	Dx Biosamples.	obesity
972	F	46	serum	Caucasian	breast cancer	right breast	carcinoma in situ	G3	TisN0M0	0	7/12/2019	2019-07-15	Dx Biosamples.	no
973	F	32	serum	Caucasian	breast cancer	right breast	infiltrating ductal carcinoma	G2	T1bN0M0	IA	7/12/2019	2019-07-11	Dx Biosamples.	no
974	F	60	serum	Caucasian	breast cancer	right breast	infiltrating ductal carcinoma	G2	T1cN0M0	IA	7/15/2019	2019-07-16	Dx Biosamples.	hypertension
975	F	57	serum	Caucasian	breast cancer	right breast	infiltrating ductal carcinoma	G3	T1cN0M0	IA	7/22/2019	2019-07-23	Dx Biosamples.	chronic gastritis
976	F	59	serum	Caucasian	breast cancer	right breast	infiltrating ductal carcinoma	G2	T1bN0M0	IA	7/22/2019	07/24/2019	Dx Biosamples.	no
977	F	51	serum	Caucasian	breast cancer	right breast	infiltrating lobular carcinoma	G2	T1cN0M0	IA	7/25/2019	07/25/2019	Dx Biosamples.	no
978	F	41	serum	Caucasian	breast cancer	right breast	infiltrating ductal carcinoma	G2	T1cN0M0	IA	8/1/2019	2019-08-02	Dx Biosamples.	no
979	F	54	serum	Caucasian	breast cancer	left breast	infiltrating ductal carcinoma	G2	T1bN0M0	IA	8/23/2019	2019-09-03	Dx Biosamples.	no
980	F	44	serum	Caucasian	breast cancer	left breast	infiltrating ductal carcinoma	G2	T1bN0M0	IA	9/20/2019	2019-09-25	Dx Biosamples.	chronic gastritis
981	F	53	serum	Caucasian	breast cancer	right breast	infiltrating ductal carcinoma	G3	T1cN0M0	IA	12/19/2019	2019-12-20	Dx Biosamples.	chronic gastritis, varicose veins
982	F	57	serum	Caucasian	breast cancer	left breast	infiltrating ductal carcinoma	G2	T1aN0M0	IA	12/24/2019	2019-12-24	Dx Biosamples.	chronic gastritis
983	F	52	serum	Caucasian	breast cancer	right breast	infiltrating ductal carcinoma	G3	T1bN0M0	IA	12/24/2019	2019-12-25	Dx Biosamples.	no
984	F	40	serum	Caucasian	breast cancer	left breast	infiltrating ductal carcinoma	G2	T1cN0M0	IA	1/13/2020	01/14/2020	Dx Biosamples.	duodenal ulcer, left ovary cyst
985	F	56	serum	Caucasian	breast cancer	right breast	infiltrating ductal carcinoma	G1	T1cN0M0	IA	1/13/2020	01/14/2020	Dx Biosamples.	no
986	F	52	serum	Caucasian	breast cancer	right breast	carcinoma in situ	G3	TisN0M0	0	1/22/2020	01/27/2020	Dx Biosamples.	hypertension
987	F	48	serum	Caucasian	breast cancer	left breast	carcinoma in situ	G3	TisN0M0	0	1/22/2020	2020-01-22	Dx Biosamples.	anemia, obesity
988	F	41	serum	Caucasian	breast cancer	right breast	infiltrating lobular carcinoma	G2	T1cN0M0	IA	1/24/2020	01/29/2020	Dx Biosamples.	chronic gastritis
989	F	33	serum	Caucasian	breast cancer	right breast	infiltrating ductal carcinoma	G2	T1cN0M0	IA	1/27/2020	01/28/2020	Dx Biosamples.	chronic gastritis
990	F	45	serum	Caucasian	breast cancer	left breast	carcinoma in situ	G3	TisN0M0	0	1/30/2020	2020-01-30	Dx Biosamples.	chronic gastritis
991	F	44	serum	Caucasian	breast cancer	right breast	infiltrating ductal carcinoma	G2	T1cN0M0	IA	2/4/2020	2020-04-02	Dx Biosamples.	hypertension
992	F	43	serum	Caucasian	breast cancer	left breast	infiltrating ductal carcinoma	G2	T1cN0M0	IA	2/5/2020	2020-06-02	Dx Biosamples.	no
993	F	50	serum	Caucasian	breast cancer	left breast	carcinoma in situ	G3	TisN0M0	0	2/10/2020	2020-11-02	Dx Biosamples.	chronic gastritis
994	F	58	serum	Caucasian	breast cancer	left breast	infiltrating lobular carcinoma	G2	T1cN0M0	IA	2/12/2020	2020-02-13	Dx Biosamples.	no
995	F	49	serum	Caucasian	breast cancer	right breast	infiltrating ductal carcinoma	G2	T1bN0M0	IA	2/12/2020	2020-12-02	Dx Biosamples.	no
996	F	48	serum	Caucasian	breast cancer	right breast	infiltrating ductal carcinoma	G2	T1cN0M0	IA	2/19/2020	02/19/2020	Dx Biosamples.	chronic gastritis
997	F	53	serum	Caucasian	breast cancer	left breast	infiltrating ductal carcinoma	G3	T1cN0M0	IA	2/19/2020	02/19/2020	Dx Biosamples.	hypertension, fatty liver, chronic pyelonephritis, gallstones, obesity
998	F	54	serum	Caucasian	breast cancer	left breast	infiltrating ductal carcinoma	G2	T1cN0M0	IA	3/5/2020	2020-06-03	Dx Biosamples.	chronic gastritis
999	F	40	serum	Caucasian	breast cancer	right breast	infiltrating lobular carcinoma	G2	T1cN0M0	IA	3/12/2020	2020-12-03	Dx Biosamples.	no
1000	F	38	serum	Caucasian	breast cancer	right breast	infiltrating ductal carcinoma	G3	T1cN0M0	IA	3/13/2020	03/13/2020	Dx Biosamples.	left breast cancer - 2009, chronic gastritis
1001	F	42	serum	Caucasian	breast cancer	right breast	infiltrating ductal carcinoma	G2	T1cN0M0	IA	3/24/2020	2020-03-24	Dx Biosamples.	chronic gastritis
1002	F	45	serum	Caucasian	breast cancer	left breast	infiltrating ductal carcinoma	G2	T1bN0M0	IA	3/25/2020	2020-03-25	Dx Biosamples.	chronic gastritis

## Sheet: Cervical Cancer Samples
Serial Number	Sex	Age	Ethnic background	Patient diagnosis	Location	Histological diagnosis	Grade	TNM	Stage	Date of sample collection	Date of surgery	Source	Medical history
504	F	58	Caucasian	сervical cancer	сervix	squamous cell carcinoma	G3	T1a2N0M0	IA2	2011-05-19	2011-05-19	Reprocell USA Inc.	hypertension
505	F	40	Caucasian	сervical cancer	сervix	squamous cell carcinoma	G3	T1aN0M0	1A	2011-05-19	2011-05-26	Reprocell USA Inc.	chronic gastritis
506	F	49	Caucasian	сervical cancer	сervix	squamous cell carcinoma	N/A	T1a1N0M0	IA1	2011-05-19	2011-07-14	Reprocell USA Inc.	chronic gastroduodenitis
507	F	34	Caucasian	сervical cancer	сervix	squamous cell carcinoma	N/A	T1aN0M0	1A	2011-05-19	2011-05-19	Reprocell USA Inc.	no
508	F	36	Caucasian	сervical cancer	сervix	squamous cell carcinoma	N/A	T1а2N0M0	IA2	2011-05-25	2011-05-26	Reprocell USA Inc.	no
509	F	37	Caucasian	сervical cancer	сervix	carcinoma in situ	N/A	TisN0M0	0	2011-05-26	2011-05-31	Reprocell USA Inc.	chronic adnexitis
510	F	23	Caucasian	сervical cancer	сervix	carcinoma in situ	N/A	TisN0M0	0	2011-05-26	2011-06-03	Reprocell USA Inc.	no
511	F	34	Caucasian	сervical cancer	сervix	squamous cell carcinoma	G2	T1a1N0M0	IA1	2011-06-01	2011-06-07	Reprocell USA Inc.	no
512	F	41	Caucasian	сervical cancer	сervix	squamous cell carcinoma	G2	T1b1N0M0	IB1	2011-06-01	2011-06-02	Reprocell USA Inc.	chronic cystitis
513	F	31	Caucasian	сervical cancer	сervix	squamous cell carcinoma	G3	T1b2N0M0	IB2	2011-06-03	2011-06-06	Reprocell USA Inc.	chronic cystitis
514	F	39	Caucasian	сervical cancer	сervix	squamous cell carcinoma	N/A	T1b1N0M0	IB1	2011-06-03	2013-02-28	Reprocell USA Inc.	chronic gastritis
515	F	55	Caucasian	сervical cancer	сervix	squamous cell carcinoma	G2	T1b1N0M0	IB1	2011-06-06	2011-06-08	Reprocell USA Inc.	hypertension
516	F	31	Caucasian	сervical cancer	сervix	carcinoma in situ	N/A	TisN0M0	0	2011-06-06	2011-06-09	Reprocell USA Inc.	no
517	F	42	Caucasian	сervical cancer	сervix	squamous cell carcinoma	N/A	T1а1N0M0	IA1	2011-06-06	2011-06-13	Reprocell USA Inc.	chronic adnexitis
518	F	50	Caucasian	сervical cancer	сervix	CIN III/carcinoma in situ	N/A	TisN0M0	0	2011-06-09	2011-06-15	Reprocell USA Inc.	hypertension
519	F	37	Caucasian	сervical cancer	сervix	squamous cell carcinoma	N/A	T1b1N0M0	IB1	2011-06-09	2011-08-05	Reprocell USA Inc.	chronic gastritis
520	F	39	Caucasian	сervical cancer	сervix	squamous cell carcinoma	G3	T1a2N0M0	IA2	2011-06-09	2011-06-20	Reprocell USA Inc.	chronic cystitis
521	F	37	Caucasian	сervical cancer	сervix	squamous cell carcinoma	G3	T1b2N0M0	1B2	2011-06-09	2011-06-14	Reprocell USA Inc.	myoma of uterus, adenomyosis
522	F	38	Caucasian	сervical cancer	сervix	squamous cell carcinoma	G2	T1b2N0M0	IB2	2011-11-15	2011-11-24	Reprocell USA Inc.	chronic cystitis
523	F	34	Caucasian	сervical cancer	сervix	squamous cell carcinoma	N/A	T1aN0M0	IA	2011-11-23	2011-11-25	Reprocell USA Inc.	no
524	F	46	Caucasian	сervical cancer	сervix	squamous cell carcinoma	N/A	T1b1N0M0	IB1	2011-01-13	2012-01-23	Reprocell USA Inc.	no
525	F	37	Caucasian	сervical cancer	сervix	adenocarcinoma	G1	T1b1N0M0	IB1	2012-01-17	2012-01-24	Reprocell USA Inc.	no
526	F	46	Caucasian	сervical cancer	сervix	adenosquamous carcinoma	N/A	T1a1N0M0	IA1	2012-01-17	2012-01-17	Reprocell USA Inc.	no
527	F	58	Caucasian	сervical cancer	сervix	CIN III/carcinoma in situ	N/A	TisN0M0	0	2012-01-19	2012-01-20	Reprocell USA Inc.	no
528	F	48	Caucasian	сervical cancer	сervix	carcinoma in situ	N/A	TisN0M0	0	2012-01-19	2012-01-24	Reprocell USA Inc.	no
529	F	36	Caucasian	сervical cancer	сervix	squamous cell carcinoma	G2	T1b1N0M0	IB1	2012-08-09	2012-08-09	Reprocell USA Inc.	no
530	F	55	Caucasian	сervical cancer	сervix	squamous cell carcinoma	G2	T1a1N0M0	IA1	2012-09-18	2012-09-19	Reprocell USA Inc.	hypertension, obesity
531	F	36	Caucasian	сervical cancer	сervix	squamous cell carcinoma	G3	T1b1N0M0	IB1	2012-09-18	2012-09-18	Reprocell USA Inc.	no
532	F	31	Caucasian	сervical cancer	сervix	adenocarcinoma	G3	T1b1N0M0	IB1	2012-10-02	2012-10-03	Reprocell USA Inc.	no
533	F	36	Caucasian	сervical cancer	сervix	squamous cell carcinoma	N/A	T1a1N0M0	IA1	2012-10-03	2012-10-04	Reprocell USA Inc.	no
534	F	42	Caucasian	сervical cancer	сervix	squamous cell carcinoma	N/A	T1a1N0M0	IA1	2012-10-15	2012-10-15	Reprocell USA Inc.	no
535	F	50	Caucasian	сervical cancer	сervix	squamous cell carcinoma	N/A	T1a1N0M0	IA1	2012-10-18	2012-10-18	Reprocell USA Inc.	no
536	F	48	Caucasian	сervical cancer	сervix	adenocarcinoma	G2	T1b1N0M0	IB1	2012-10-25	2012-10-26	Reprocell USA Inc.	obesity
537	F	23	Caucasian	сervical cancer	сervix	squamous cell carcinoma	N/A	T1a1N0M0	IA1	2012-11-01		Reprocell USA Inc.	bronchial asthma
538	F	43	Caucasian	сervical cancer	сervix	carcinoma in situ	G3	TisN0M0	0	2012-11-06	2012-11-22	Reprocell USA Inc.	no
539	F	37	Caucasian	сervical cancer	сervix	carcinoma in situ	G3	TisN0M0	0	2012-11-07	2012-11-14	Reprocell USA Inc.	chronic adnexitis
540	F	38	Caucasian	сervical cancer	сervix	squamous cell carcinoma	G3	T1b2N0M0	IB2	2012-11-19	2012-11-26	Reprocell USA Inc.	no
541	F	37	Caucasian	сervical cancer	сervix	carcinoma in situ	G3	TisN0M0	0	2012-12-03	2012-12-05	Reprocell USA Inc.	no
542	F	35	Caucasian	сervical cancer	сervix	carcinoma in situ	G3	TisN0M0	0	2012-12-03	2012-12-10	Reprocell USA Inc.	no
543	F	35	Caucasian	сervical cancer	сervix	carcinoma in situ	G3	TisN0M0	0	2012-12-04	2012-12-10	Reprocell USA Inc.	no
544	F	35	Caucasian	сervical cancer	сervix	carcinoma in situ	G3	TisN0M0	0	2012-12-05	2012-12-12	Reprocell USA Inc.	no
545	F	51	Caucasian	сervical cancer	сervix	squamous cell carcinoma	G2	T1b1N0M0	IB1	2012-12-07	2012-12-18	Reprocell USA Inc.	obesity
546	F	44	Caucasian	сervical cancer	сervix	carcinoma in situ	G3	TisN0M0	0	2012-12-18	2012-12-18	Reprocell USA Inc.	no
547	F	49	Caucasian	сervical cancer	сervix	carcinoma in situ	G3	TisN0M0	0	2013-01-18	2013-01-28	Reprocell USA Inc.	hyperthyrosis, gallstone disease
548	F	42	Caucasian	сervical cancer	сervix	carcinoma in situ	G3	TisN0M0	0	2013-01-21	2013-01-23	Reprocell USA Inc.	chronic gastritis
549	F	53	Caucasian	сervical cancer	сervix	carcinoma in situ	G3	TisN0M0	0	2013-01-24	2013-02-01	Reprocell USA Inc.	no
550	F	30	Caucasian	сervical cancer	сervix	squamous cell carcinoma	G3	T1b1N0M0	IB1	2013-02-07	2013-02-07	Reprocell USA Inc.	no
551	F	61	Caucasian	сervical cancer	сervix	carcinoma in situ	G3	TisN0M0	0	2013-02-07	2013-02-19	Reprocell USA Inc.	hypertension, bronchial asthma, obesity
552	F	22	Caucasian	сervical cancer	сervix	squamous cell carcinoma	G3	T1a1N0M0	IA1	2013-02-07	2013-02-11	Reprocell USA Inc.	no
553	F	33	Caucasian	сervical cancer	сervix	squamous cell carcinoma	G2	T1b1N0M0	IB1	2013-02-08	2013-04-17	Reprocell USA Inc.	no
554	F	37	Caucasian	сervical cancer	сervix	squamous cell carcinoma	G2	T1b2N1M0	IIIB	2013-02-08	2013-02-08	Reprocell USA Inc.	no
555	F	47	Caucasian	сervical cancer	сervix	adenocarcinoma	N/A	T1b1N0M0	IB1	2013-02-11	2013-02-21	Reprocell USA Inc.	sideropenic anemia
556	F	38	Caucasian	сervical cancer	сervix	squamous cell carcinoma	G2	T1b1N0M0	IB1	2013-02-11	2013-02-12	Reprocell USA Inc.	chronic gastritis, chronic pyelonephritis
557	F	50	Caucasian	сervical cancer	сervix	squamous cell carcinoma	G2	T1b2N0M0	IB2	2013-02-12	2013-02-12	Reprocell USA Inc.	obesity, hypertension
558	F	71	Caucasian	сervical cancer	сervix	squamous cell carcinoma	G2	T1b1N0M0	IB1	2013-02-19	2013-03-01	Reprocell USA Inc.	hypertension, obesity
559	F	49	Caucasian	сervical cancer	сervix	adenocarcinoma	G1	T1b1N0M0	IB1	2013-02-20	2013-02-22	Reprocell USA Inc.	obesity
560	F	65	Caucasian	сervical cancer	сervix	adenocarcinoma	G3	T1b1N0M0	IB1	2013-02-21	2013-02-26	Reprocell USA Inc.	no
561	F	61	Caucasian	сervical cancer	сervix	adenocarcinoma	G2	T1b1N1M0	IIIB	2013-02-26	2013-03-11	Reprocell USA Inc.	chronic pancreatitis, varicose veins, obesity
562	F	53	Caucasian	сervical cancer	сervix	squamous cell carcinoma	G2	T1b1N0M0	IB1	2013-03-11	2013-03-15	Reprocell USA Inc.	chronic cystitis
563	F	39	Caucasian	сervical cancer	сervix	squamous cell carcinoma	G3	T1b1N0M0	IB1	2013-03-11	2013-03-13	Reprocell USA Inc.	no
564	F	66	Caucasian	сervical cancer	сervix	carcinoma in situ	G3	TisN0M0	0	2013-03-12	2013-03-12	Reprocell USA Inc.	hypertension, atherosclerosis
565	F	52	Caucasian	сervical cancer	сervix	squamous cell carcinoma	G3	T1b2N0M0	IB2	2013-03-20	2013-04-04	Reprocell USA Inc.	stomach ulcer
566	F	48	Caucasian	сervical cancer	сervix	squamous cell carcinoma	N/A	T1a1N0M0	IA1	2013-03-20	2013-03-22	Reprocell USA Inc.	no
567	F	72	Caucasian	сervical cancer	сervix	clear cell carcinoma	N/A	T1b1N0M0	IB1	2013-03-22	2013-04-05	Reprocell USA Inc.	no
568	F	42	Caucasian	сervical cancer	сervix	carcinoma in situ	G3	TisN0M0	0	2013-03-26	2013-04-04	Reprocell USA Inc.	no
569	F	55	Caucasian	сervical cancer	сervix	squamous cell carcinoma	G2	T1b1N0M0	IB1	2013-03-29	2013-04-04	Reprocell USA Inc.	RA, obesity
570	F	45	Caucasian	сervical cancer	сervix	squamous cell carcinoma	G2-3	T1b1N0M0	IB1	2013-03-29	2013-04-08	Reprocell USA Inc.	hypertension, chronic bronchitis, obesity
571	F	40	Caucasian	сervical cancer	сervix	carcinoma in situ	G3	TisN0M0	0	2013-05-04	2013-04-09	Reprocell USA Inc.	no
572	F	36	Caucasian	сervical cancer	сervix	squamous cell carcinoma	N/A	T1b1N0M0	IB1	2013-04-09	2013-04-15	Reprocell USA Inc.	no
573	F	43	Caucasian	сervical cancer	сervix	adenosquamous carcinoma	G2	T1b1N0M0	IB1	2013-05-07	2013-05-08	Reprocell USA Inc.	obesity
574	F	30	Caucasian	сervical cancer	сervix	squamous cell carcinoma	G2	T1a1N0M0	IA1	2013-05-16	2013-05-22	Reprocell USA Inc.	no
575	F	40	Caucasian	сervical cancer	сervix	squamous cell carcinoma	G3	T1b1N0M0	IB1	2013-05-21	2013-07-15	Reprocell USA Inc.	hypertension
576	F	45	Caucasian	сervical cancer	сervix	squamous cell carcinoma	N/A	T1b1N0M0	IB1	2013-05-21	2013-08-05	Reprocell USA Inc.	hypertension
577	F	57	Caucasian	сervical cancer	сervix	squamous cell carcinoma	G3	T1b2N0M0	IB2	2013-05-29	2013-05-23	Reprocell USA Inc.	CAD, diabetes mellitus type 2, hypertension, obesity
578	F	45	Caucasian	сervical cancer	сervix	squamous cell carcinoma	G3	T1b1N0M0	IB1	2013-05-29	2013-06-05	Reprocell USA Inc.	no
579	F	40	Caucasian	сervical cancer	сervix	squamous cell carcinoma	G1	T1b1N0M0	IB1	2013-05-30	2013-05-31	Reprocell USA Inc.	obesity
580	F	63	Caucasian	сervical cancer	сervix	squamous cell carcinoma	G2	T1b1N0M0	IB1	2013-06-10	2013-06-10	Reprocell USA Inc.	hypertension, obesity
581	F	26	Caucasian	сervical cancer	cervix	squamous cell carcinoma	G2-3	T1b2N0M0	IB2	2013-05-14	2013-05-17	Reprocell USA Inc.	ventricular septum defect
582	F	56	Caucasian	сervical cancer	cervix	squamous cell carcinoma	N/A	T1a1N0M0	IA1	2013-08-19	2013-08-23	Reprocell USA Inc.	hypertension, gallstone disease, obesity
583	F	42	Caucasian	сervical cancer	сervix	squamous cell carcinoma	G2	T1b2N0M0	IB2	2013-10-02	2013-10-11	Reprocell USA Inc.	urolithiasis
584	F	62	Caucasian	сervical cancer	cervix	squamous cell carcinoma	G2	T1b1N0M0	IB1	2016-03-28	2016-03-29	Reprocell USA Inc.	diabetes mellitus type 2, hypertension, obesity
585	F	57	Caucasian	сervical cancer	cervix	carcinoma in situ	G3	TisN0M0	0	2016-08-04	2016-08-03	Reprocell USA Inc.	no
586	F	28	Caucasian	сervical cancer	cervix	squamous cell carcinoma	G3	T1b1N0M0	IB1	2016-10-04	2016-10-10	Reprocell USA Inc.	no
587	F	38	Caucasian	сervical cancer	cervix	squamous cell carcinoma	G3	T1b1N0M0	IB1	2016-10-18	2016-10-27	Reprocell USA Inc.	no
588	F	44	Caucasian	сervical cancer	cervix	carcinoma in situ	G3	TisN0M0	0	2018-07-09	2018-07-09	Reprocell USA Inc.	no
589	F	38	Caucasian	сervical cancer	cervix	adenocarcinoma	G1	T1a1N0M0	IA1	2018-07-25	2018-07-27	Reprocell USA Inc.	no
1003	F	65	Caucasian	cervical cancer	cervix	adenocarcinoma	G1	T1b2N0M0	IB2	2020-03-12	2020-03-30	Dx Biosamples.	hypertension, obesity
1004	F	37	Caucasian	cervical cancer	cervix	carcinoma in situ	G3	TisN0M0	0	2020-03-19	2020-03-19	Dx Biosamples.	no
1005	F	25	Caucasian	cervical cancer	cervix	carcinoma in situ	G3	TisN0M0	0	2020-03-25	2020-03-31	Dx Biosamples.	chronic gastritis
1006	F	30	Caucasian	cervical cancer	cervix	squamous cell carcinoma	N/A	T1b1N0M0	IB1	2020-03-26	2020-04-01	Dx Biosamples.	no
1007	F	46	Caucasian	cervical cancer	cervix	squamous cell carcinoma	G2	T1b1N0M0	IB1	2020-06-19	2020-06-25	Dx Biosamples.	no
1008	F	38	Caucasian	cervical cancer	cervix	carcinoma in situ	G3	TisN0M0	0	2020-06-29	2020-07-09	Dx Biosamples.	no
LAB ID	Age	Race	Path Diagnosis	Primary Cancer Type - 1^	Pre-Collection Tx	Tumor	Nodes	Metastasis	Clinical stage	Date of sample collection	Date of surgery	Source
1009	52	African American/Black	Squamous Cell Carcinoma of the Cervix	Cervix	None	T1b	N0		IB	2015-06-29		Dx Biosamples.
LAB ID	Sex	Age	Ethnicity	Patient diagnosis	Location	Histological diagnosis	Grade	TNM	Stage	Date of sample collection	Date of surgery	Source	Medical history
1010	F	37	Caucasian	cervical cancer	сervix	squamous cell carcinoma	G3	T1b2N0M0	1B2	2011-06-09	2011-06-14	Dx Biosamples.	myoma of uterus, adenomyosis
1011	F	46	Caucasian	cervical cancer	сervix	adenocarcinoma	G3	T1b1N1M0	1B1	2011-06-09	2011-06-14	Dx Biosamples.	chronic pyelonephritis
1012	F	38	Caucasian	cervical cancer	сervix	squamous cell carcinoma	G2	T1b2N0M0	IB2	2011-11-15	2011-11-24	Dx Biosamples.	chronic cystitis
1013	F	46	Caucasian	cervical cancer	сervix	squamous cell carcinoma	N/A	T1b1N0M0	IB1	2011-01-13	2012-01-23	Dx Biosamples.	no
1014	F	36	Caucasian	cervical cancer	сervix	squamous cell carcinoma	G2	T1b1N0M0	IB1	2012-08-09	2012-08-09	Dx Biosamples.	no
1015	F	55	Caucasian	cervical cancer	сervix	squamous cell carcinoma	G2	T1a1N0M0	IA1	2012-09-18	2012-09-19	Dx Biosamples.	hypertension, obesity
1016	F	36	Caucasian	cervical cancer	сervix	squamous cell carcinoma	N/A	T1a1N0M0	IA1	2012-10-03	2012-10-04	Dx Biosamples.	no
1017	F	50	Caucasian	cervical cancer	сervix	squamous cell carcinoma	N/A	T1a1N0M0	IA1	2012-10-18	2012-10-18	Dx Biosamples.	no
1018	F	43	Caucasian	cervical cancer	сervix	carcinoma in situ	G3	TisN0M0	0	2012-11-06	2012-11-22	Dx Biosamples.	no
1019	F	37	Caucasian	cervical cancer	сervix	carcinoma in situ	G3	TisN0M0	0	2012-11-07	2012-11-14	Dx Biosamples.	chronic adnexitis
1020	F	38	Caucasian	cervical cancer	сervix	squamous cell carcinoma	G3	T1b2N0M0	IB2	2012-11-19	2012-11-26	Dx Biosamples.	no
1021	F	37	Caucasian	cervical cancer	сervix	carcinoma in situ	G3	TisN0M0	0	2012-12-03	2012-12-05	Dx Biosamples.	no
1022	F	35	Caucasian	cervical cancer	сervix	carcinoma in situ	G3	TisN0M0	0	2012-12-03	2012-12-10	Dx Biosamples.	no
1023	F	35	Caucasian	cervical cancer	сervix	carcinoma in situ	G3	TisN0M0	0	2012-12-04	2012-12-10	Dx Biosamples.	no
1024	F	35	Caucasian	cervical cancer	сervix	carcinoma in situ	G3	TisN0M0	0	2012-12-05	2012-12-12	Dx Biosamples.	no
1025	F	51	Caucasian	cervical cancer	сervix	squamous cell carcinoma	G2	T1b1N0M0	IB1	2012-12-07	2012-12-18	Dx Biosamples.	obesity
1026	F	42	Caucasian	cervical cancer	сervix	carcinoma in situ	G3	TisN0M0	0	2013-01-21	2013-01-23	Dx Biosamples.	chronic gastritis
1027	F	53	Caucasian	cervical cancer	сervix	carcinoma in situ	G3	TisN0M0	0	2013-01-24	2013-02-01	Dx Biosamples.	no
1028	F	47	Caucasian	cervical cancer	сervix	adenocarcinoma	N/A	T1b1N0M0	IB1	2013-02-11	2013-02-21	Dx Biosamples.	sideropenic anemia
1029	F	49	Caucasian	cervical cancer	сervix	adenocarcinoma	G1	T1b1N0M0	IB1	2013-02-20	2013-02-22	Dx Biosamples.	obesity
1030	F	53	Caucasian	cervical cancer	сervix	squamous cell carcinoma	G2	T1b1N0M0	IB1	2013-03-11	2013-03-15	Dx Biosamples.	chronic cystitis
1031	F	45	Caucasian	cervical cancer	сervix	squamous cell carcinoma	G2-3	T1b1N0M0	IB1	2013-03-29	2013-04-08	Dx Biosamples.	hypertension, chronic bronchitis, obesity
1032	F	56	Caucasian	cervical cancer	cervix	squamous cell carcinoma	N/A	T1a1N0M0	IA1	2013-08-19	2013-08-23	Dx Biosamples.	hypertension, gallstone disease, obesity
1033	F	42	Caucasian	cervical cancer	сervix	squamous cell carcinoma	G2	T1b2N0M0	IB2	2013-10-02	2013-10-11	Dx Biosamples.	urolithiasis
LAB ID	Sex	Age	Ethnicity	Specimen	Cold ischemia time	Clinical Diag	Histo-pathology	Grade	TNM	Stage	Tumor size	Dist Metz	Serology HBP B/C, HIV	Date of sample collection	Date of surgery	Source
1034	F	38	Caucasian	Cervicx	<60min	Cervical cancer	Cervix uteri carcinoma	G1	Т1а2N0M0	FIGO 1а 2	1,4x2,0cm	Metastases 0 (-/total LNs)	Negative	2019-04-18		Fidelis Research AD.
1035	F	45	Caucasian	Cervicx	<60min	Cervical cancer	Cervix uteri carcinoma	G1	Т1а2N0M0	FIGO 1а 2	1,3x1,9cm	Metastases 0 (1/total LNs)	Negative	2019-04-26		Fidelis Research AD.
1036	F	42	Caucasian	Cervicx	<60min	Cervical cancer	Cervix uteri carcinoma	G1	Т1а2N0M0	FIGO 1а 2	1,6x2,1cm	Metastases 0 (1/total LNs)	Negative	2019-05-02		Fidelis Research AD.
1037	F	35	Caucasian	Cervicx	<60min	Cervical cancer	Cervix uteri carcinoma	G1	Т1а2N0M0	FIGO 1а 2	1,5x2,1cm	Metastases 0 (-/total LNs)	Negative	2019-05-10		Fidelis Research AD.
1038	F	36	Caucasian	Cervicx	<60min	Cervical cancer	Cervix uteri carcinoma	G1	Т1а2N0M0	FIGO 1а 2	1,5x2,1cm	Metastases 0 (-/total LNs)	Negative	2019-05-21		Fidelis Research AD.
1039	F	48	Caucasian	Cervicx	<60min	Cervical cancer	Cervix uteri carcinoma	G1	Т1а2N0M0	FIGO 1а 2	1,4x2,2cm	Metastases 0 (-/total LNs)	Negative	2019-06-06		Fidelis Research AD.
1040	F	50	Caucasian	Cervicx	<60min	Cervical cancer	Cervix uteri carcinoma	G1	Т1а2N0M0	FIGO 1а 2	1,2x1,9cm	Metastases 0 (-/total LNs)	Negative	2019-06-12		Fidelis Research AD.
1041	F	51	Caucasian	Cervicx	<60min	Cervical cancer	Cervix uteri carcinoma	G1	Т1а2N0M0	FIGO 1а 2	1,6x2,0cm	Metastases 0 (-/total LNs)	Negative	2019-06-18		Fidelis Research AD.
1042	F	44	Caucasian	Cervicx	<60min	Cervical cancer	Cervix uteri carcinoma	G1	Т1а2N0M0	FIGO 1а 2	1,2x2,1cm	Metastases 0 (-/total LNs)	Negative	2019-06-24		Fidelis Research AD.
1043	F	57	Caucasian	Cervicx	<60min	Cervical cancer	Cervix uteri carcinoma	G1	Т1а2N0M0	FIGO 1а 2	1,3x2,3cm	Metastases 0 (-/total LNs)	Negative	2019-07-02		Fidelis Research AD.
1044	F	60	Caucasian	Cervicx	<60min	Cervical cancer	Cervix uteri carcinoma	G1	Т1а2N0M0	FIGO 1а 2	1,4x2,0cm	Metastases 0 (-/total LNs)	Negative	2019-07-23		Fidelis Research AD.
1045	F	51	Caucasian	Cervicx	<60min	Cervical cancer	Cervix uteri carcinoma	G1	Т1а2N0M0	FIGO 1а 2	1,3x1,9cm	Metastases 0 (-/total LNs)	Negative	2019-08-28		Fidelis Research AD.
1046	F	53	Caucasian	Cervicx	<60min	Cervical cancer	Cervix uteri carcinoma	G1	Т1а2N0M0	FIGO 1а 2	1,6x2,1cm	Metastases 0 (-/total LNs)	Negative	2019-09-04		Fidelis Research AD.
1047	F	48	Caucasian	Cervicx	<60min	Cervical cancer	Cervix uteri carcinoma	G1	Т1а2N0M0	FIGO 1а 2	1,5x2,1cm	Metastases 0 (-/total LNs)	Negative	2019-09-17		Fidelis Research AD.
1048	F	47	Caucasian	Cervicx	<60min	Cervical cancer	Cervix uteri carcinoma	G1	Т1а2N0M0	FIGO 1а 2	1,5x2,1cm	Metastases 0 (-/total LNs)	Negative	2019-09-24		Fidelis Research AD.
1049	F	44	Caucasian	Cervicx	<60min	Cervical cancer	Cervix uteri carcinoma	G1	Т1а2N0M0	FIGO 1а 2	1,4x2,0cm	Metastases 0 (-/total LNs)	Negative	2019-09-30		Fidelis Research AD.
1050	F	59	Caucasian	Cervicx	<60min	Cervical cancer	Cervix uteri carcinoma	G1	Т1а2N0M0	FIGO 1а 2	1,3x1,9cm	Metastases 0 (-/total LNs)	Negative	2019-10-09		Fidelis Research AD.
1051	F	62	Caucasian	Cervicx	<60min	Cervical cancer	Cervix uteri carcinoma	G1	Т1а2N0M0	FIGO 1а 2	1,6x2,1cm	Metastases 0 (-/total LNs)	Negative	2019-10-17		Fidelis Research AD.
1052	F	54	Caucasian	Cervicx	<60min	Cervical cancer	Cervix uteri carcinoma	G1	Т1а2N0M0	FIGO 1а 2	1,5x2,1cm	Metastases 0 (-/total LNs)	Negative	2019-10-30		Fidelis Research AD.
1053	F	58	Caucasian	Cervicx	<60min	Cervical cancer	Cervix uteri carcinoma	G1	Т1а2N0M0	FIGO 1а 2	1,5x2,1cm	Metastases 0 (-/total LNs)	Negative	2019-11-08		Fidelis Research AD.
1054	F	61	Caucasian	Cervicx	<60min	Cervical cancer	Cervix uteri carcinoma	G1	Т1а2N0M0	FIGO 1а 2	1,4x2,2cm	Metastases 0 (-/total LNs)	Negative	2019-11-19		Fidelis Research AD.
1055	F	60	Caucasian	Cervicx	<60min	Cervical cancer	Cervix uteri carcinoma	G1	Т1а2N0M0	FIGO 1а 2	1,2x1,9cm	Metastases 0 (-/total LNs)	Negative	2019-12-02		Fidelis Research AD.
1056	F	60	Caucasian	Cervicx	<60min	Cervical cancer	Cervix uteri carcinoma	G1	Т1а2N0M0	FIGO 1а 2	1,6x2,0cm	Metastases 0 (-/total LNs)	Negative	2019-12-05		Fidelis Research AD.
1057	F	51	Caucasian	Cervicx	<60min	Cervical cancer	Cervix uteri carcinoma	G1	Т1а2N0M0	FIGO 1а 2	1,2x2,1cm	Metastases 0 (-/total LNs)	Negative	2019-12-06		Fidelis Research AD.
1058	F	53	Caucasian	Cervicx	<60min	Cervical cancer	Cervix uteri carcinoma	G1	Т1а2N0M0	FIGO 1а 2	1,3x2,3cm	Metastases 0 (-/total LNs)	Negative	2019-12-09		Fidelis Research AD.
1059	F	48	Caucasian	Cervicx	<60min	Cervical cancer	Cervix uteri carcinoma	G1	Т1а2N0M0	FIGO 1а 2	1,4x2,0cm	Metastases 0 (-/total LNs)	Negative	2019-05-06		Fidelis Research AD.
1060	F	47	Caucasian	Cervicx	<60min	Cervical cancer	Cervix uteri carcinoma	G1	Т1а2N0M0	FIGO 1а 2	1,3x1,9cm	Metastases 0 (-/total LNs)	Negative	2019-05-21		Fidelis Research AD.
1061	F	44	Caucasian	Cervicx	<60min	Cervical cancer	Cervix uteri carcinoma	G1	Т1а2N0M0	FIGO 1а 2	1,6x2,1cm	Metastases 0 (-/total LNs)	Negative	2019-06-07		Fidelis Research AD.
1062	F	59	Caucasian	Cervicx	<60min	Cervical cancer	Cervix uteri carcinoma	G1	Т1а2N0M0	FIGO 1а 2	1,5x2,1cm	Metastases 0 (-/total LNs)	Negative	2019-06-25		Fidelis Research AD.
1063	F	62	Caucasian	Cervicx	<60min	Cervical cancer	Cervix uteri carcinoma	G1	Т1а2N0M0	FIGO 1а 2	1,5x2,1cm	Metastases 0 (-/total LNs)	Negative	2019-06-28		Fidelis Research AD.
1064	F	54	Caucasian	Cervicx	<60min	Cervical cancer	Cervix uteri carcinoma	G1	Т1а2N0M0	FIGO 1а 2	1,4x2,2cm	Metastases 0 (-/total LNs)	Negative	2019-07-03		Fidelis Research AD.
1065	F	37	Caucasian	Cervicx	<60min	Cervical cancer	Cervix uteri carcinoma	G1	Т1а2N0M0	FIGO 1а 2	1,2x1,9cm	Metastases 0 (-/total LNs)	Negative	2019-07-17		Fidelis Research AD.
1066	F	34	Caucasian	Cervicx	<60min	Cervical cancer	Cervix uteri carcinoma	G1	Т1а2N0M0	FIGO 1а 2	1,6x2,0cm	Metastases 0 (-/total LNs)	Negative	2019-07-19		Fidelis Research AD.
lab ID	Year Drawn	Serum	Race	Ethnicity	Age at Diagnosis	Clinical T Stage	Clinical N Stage	Clinical M Stage	Clinical S Stage	Pathologic T Stage	Pathologic N Stage	Pathologic M Stage	Pathologic Stage Group	Histology	Date of sample collection	Date of surgery	Source
1067	2002	4	White	Unknown Whether Span	33	cX	cX	cX	99	p1B	p0	p0	1B1	Adenocarcinoma, NOS	2002	2001	Reprocell USA Inc.
1068	2003	4	White	Non-Spanish, Non-His	26	c1A	c0	c0	1A	p1A	p0	p0	1A	Adenocarcinoma, NOS	2003	2003	Reprocell USA Inc.
1069	2003	3	White	Non-Spanish, Non-His	63	c1B1	c0	c0	1B1	p1B1	p0	p0	1B1	Squamous cell carcinoma, NOS	2003	2003	Reprocell USA Inc.
1070	2003	4	White	Non-Spanish, Non-His	36	c1A	c0	c0	1A	p1A	p0	p0	1A	Adenocarcinoma, NOS	2003	2003	Reprocell USA Inc.
1071	2005	4	Black	Non-Spanish, Non-His	65	cX	cX	cX	99	pIS	p0	p0	0	Squamous cell carcinoma in situ, NOS	2005	2005	Reprocell USA Inc.
1072	2005	4	White	Non-Spanish, Non-His	60	c1B	c0	c0	1B	p1B	p0	p0	1B	Adenocarcinoma, NOS	2005	2005	Reprocell USA Inc.
1073	2005	4	White	Non-Spanish, Non-His	40	pIS	c0	c0	0	pIS	p0	p0	0	Squamous cell carcinoma in situ, NOS	2005	2005	Reprocell USA Inc.
1074	2006	7	White	Non-Spanish, Non-His	56	pIS	c0	c0	0	pIS	p0	p0	0	Adenocarcinoma in situ, NOS	2006	2006	Reprocell USA Inc.
1075	2007	8	White	Non-Spanish, Non-His	31	c1A1	c0	c0	1A1	p1A1	p0		1A1	Glassy cell carcinoma	2007	2007	Reprocell USA Inc.
1076	2007	7	White	Non-Spanish, Non-His	64	pIS	c0	c0	0	pIS	p0	p0	0	Adenocarcinoma in situ, NOS	2007	2007	Reprocell USA Inc.
1077	2007	8	White	Non-Spanish, Non-His	43	cX	cX	cX	99	p1A2	p0	p0	1A2	Adenocarcinoma, NOS	2007	2007	Reprocell USA Inc.
1078	2007	8	White	Non-Spanish, Non-His	34	c1B	c0	c0	1B	p1B	p0	p0	1B	Squamous cell carcinoma, large cell, nonkeratinizing, NOS	2007	2007	Reprocell USA Inc.
1079	2007	3	White	Non-Spanish, Non-His	41	c1A	c0	c0	1A	p1A	p0	p0	1A	Adenocarcinoma, NOS	2007	2007	Reprocell USA Inc.
1080	2008	6	White	Non-Spanish, Non-His	39	c1B	c0	c0	1B	p1B	p0	p0	1B	Adenocarcinoma, endocervical type	2008	2007	Reprocell USA Inc.
1081	2008	8	White	Non-Spanish, Non-His	53	cX	c0	c0	99	p1B1	p0	p0	1B1	Adenocarcinoma, NOS	2008	2008	Reprocell USA Inc.
1082	2008	8	Black	Unknown Whether Span	35	c1B1	c0	c0	1B1	p1B1	p0	p0	1B1	Squamous cell carcinoma, large cell, nonkeratinizing, NOS	2008	2008	Reprocell USA Inc.
1083	2008	7	White	Non-Spanish, Non-His	28	pIS	c0	c0	0	p1A1	p0	pX	1A1	Squamous cell carcinoma, NOS	2008	2008	Reprocell USA Inc.
1084	2009	8	White	Unknown Whether Span	40	c1B1	c0	c0	1B1	p1B1	p0	p0	1B1	Adenosquamous carcinoma	2009	2009	Reprocell USA Inc.
1085	2009	8	White	Non-Spanish, Non-His	66	pIS	c0	c0	0	pIS	p0	p0	0	Squamous cell carcinoma in situ, NOS	2009	2008	Reprocell USA Inc.
1086	2009	7	White	Unknown Whether Span	65	cX	cX	cX	99	p1B1	p0		1B1	Adenocarcinoma, NOS	2009	2009	Reprocell USA Inc.
1087	2009	8	White	Non-Spanish, Non-His	29	c1B1	c0	c0	1B1	p1A1	p0		1A1	Adenocarcinoma, NOS	2009	2009	Reprocell USA Inc.
1088	2010	8	White	Non-Spanish, Non-His	34	c1B1	c0	c0	1B1	p1B1	p0		1B1	Adenocarcinoma, NOS	2010	2009	Reprocell USA Inc.
1089	2010	6	White	Non-Spanish, Non-His	60		c0	c0	99	p1B	p0		1B	Papillary serous cystadenocarcinoma (C56.9)	2010	2010	Reprocell USA Inc.
1090	2010	5	White	Non-Spanish, Non-His	40		c0	c0	99	p1B	p0		1B	Adenocarcinoma, NOS	2010	2010	Reprocell USA Inc.
1091	2010	7	Korean	Non-Spanish, Non-His	29	c1A1	c0	c0	1A1	p1A1	p0		1A1	Squamous cell carcinoma, NOS	2010	2010	Reprocell USA Inc.
1092	2010	7	White	Non-Spanish, Non-His	75		c0	c0	99	pIS	p0		0	Serous endometrial [tubal] intraepithelial carcinoma (C54._, C55.9 [C57.0])	2010	2010	Reprocell USA Inc.
1093	2010	5	White	Non-Spanish, Non-His	71	c1A1	c0	c0	1A1	p1A1	p0		1A1	Squamous cell carcinoma, NOS	2010	2010	Reprocell USA Inc.
1094	2010	7	White	Non-Spanish, Non-His	46	c1B1	c0	c0	1B1	p1B1	p0		1B1	Mixed cell adenocarcinoma	2010	2010	Reprocell USA Inc.
1095	2010	7	White	Non-Spanish, Non-His	67	pIS	c0	c0	0	pIS	p0		0	Adenocarcinoma in situ, NOS	2010	2010	Reprocell USA Inc.
1096	2011	7	White	Non-Spanish, Non-His	25		c0	c0	99	p1B1	p0		1B1	Adenosquamous carcinoma	2011	2010	Reprocell USA Inc.
1097	2011	8	White	Non-Spanish, Non-His	45	c1A2	c0	c0	1A2	p1B1	p0		1B1	Squamous cell carcinoma, NOS	2011	2011	Reprocell USA Inc.
1098	2011	7	White	Non-Spanish, Non-His	51	c1B1	c0	c0	1B1	p1B1	p0		1B1	Squamous cell carcinoma, NOS	2011	2011	Reprocell USA Inc.
1099	2011	8	White	Non-Spanish, Non-His	39	c1B1	c0	c0	1B1	p1B2	p0		1B2	Adenosquamous carcinoma	2011	2011	Reprocell USA Inc.
1100	2011	2	White	Non-Spanish, Non-His	52	c1B1	c0	c0	1B1	p1B1	p0		1B1	Squamous cell carcinoma, NOS	2011	2015	Reprocell USA Inc.
1101	2011	8	White	Non-Spanish, Non-His	43	c1B1	c0	c0	1B1	p1B1	p0		1B1	Squamous cell carcinoma, large cell, nonkeratinizing, NOS	2011	2011	Reprocell USA Inc.
1102	2012	2	White	Non-Spanish, Non-His	46	pIS	c0	c0	0	pIS	pX		0	Adenocarcinoma in situ, NOS	2012	2012	Reprocell USA Inc.
1103	2012	8	White	Non-Spanish, Non-His	47	pIS	c0	c0	0	pIS	p0		0	Squamous cell carcinoma in situ, NOS	2012	2012	Reprocell USA Inc.
1104	2012	5	White	Non-Spanish, Non-His	26	c1A2	c0	c0	1A2	p1A2	p0		1A2	Squamous cell carcinoma, large cell, nonkeratinizing, NOS	2012	2012	Reprocell USA Inc.
1105	2012	7	White	Non-Spanish, Non-His	40		c0	c0	99	p1B1	p0		1B1	Adenocarcinoma, NOS	2012	2012	Reprocell USA Inc.
1106	2012	7	Black	Non-Spanish, Non-His	31	c1B1	c0	c0	1B1	p1B1	p0		1B1	Adenocarcinoma, NOS	2012	2012	Reprocell USA Inc.
1107	2012	8	White	Non-Spanish, Non-His	41	pIS	c0	c0	0	p1B1	p0		1B1	Adenocarcinoma, endocervical type	2012	2012	Reprocell USA Inc.
1108	2012	5	White	Non-Spanish, Non-His	54	c1B1	c0	c0	1B1	p1B1	p0		1B1	Adenocarcinoma, endocervical type	2012	2012	Reprocell USA Inc.
1109	2012	7	White	Non-Spanish, Non-His	30	c1B2	c0	c0	1B2	p1B2	p0		1B2	Adenocarcinoma, endocervical type	2012	2012	Reprocell USA Inc.
1110	2012	8	Black	Non-Spanish, Non-His	58	c1B1	c0	c0	1B1	p1B1	p0		1B1	Squamous cell carcinoma, large cell, nonkeratinizing, NOS	2012	2012	Reprocell USA Inc.
1111	2012	6	White	Non-Spanish, Non-His	55	pIS	c0	c0	0	pIS	pX		0	Squamous cell carcinoma in situ, NOS	2012	2012	Reprocell USA Inc.
1112	2013	6	White	Non-Spanish, Non-His	42	c1	c0	c0	1	p1B1	p0		1B1	Mucinous adenocarcinoma, endocervical type	2013	2012	Reprocell USA Inc.
1113	2013	6	White	Non-Spanish, Non-His	45	pIS	c0	c0	0	pIS	pX		0	Adenocarcinoma in situ, NOS	2013	2013	Reprocell USA Inc.
1114	2013	6	Black	Non-Spanish, Non-His	67	pIS	c0	c0	0	pIS	pX		0	Carcinoma in situ, NOS	2013	2013	Reprocell USA Inc.
1115	2013	5	White	Non-Spanish, Non-His	42	pIS	c0	c0	0	pIS	pX		0	Adenocarcinoma in situ, NOS	2013	2013	Reprocell USA Inc.
1116	2013	7	White	Non-Spanish, Non-His	32		c0	c0	0	pIS	p0		0	Adenocarcinoma in situ, NOS	2013	2013	Reprocell USA Inc.
1117	2014	6	White	Non-Spanish, Non-His	43		c0	c0	0	pIS	pX		0	Carcinoma in situ, NOS	2014	2014	Reprocell USA Inc.
1118	2014	6	White	Non-Spanish, Non-His	46	c1B1	c0	c0	99	p1B1	p0		1B1	Squamous cell carcinoma, large cell, nonkeratinizing, NOS	2014	2014	Reprocell USA Inc.
1119	2014	8	White	Non-Spanish, Non-His	44	c1B1	c0	c0	1B1	p1B1	p0		1B1	Squamous cell carcinoma, NOS	2014	2014	Reprocell USA Inc.
1120	2014	7	Other Asian, including Asian, NOS and Oriental, NOS	Non-Spanish, Non-His	45		c0	c0	0	pIS	pX		0	Adenocarcinoma in situ, NOS	2014	2014	Reprocell USA Inc.
1121	2014	8	White	Non-Spanish, Non-His	51	c2A	c0	c0	2A	p1B1	p0		1B1	Squamous cell carcinoma, NOS	2014	2014	Reprocell USA Inc.
1122	2014	6	White	Non-Spanish, Non-His	47	c1B1	c0	c0	1B1	p1B1	p0		1B1	Adenocarcinoma, endocervical type	2014	2014	Reprocell USA Inc.
1123	2015	7	White	Non-Spanish, Non-His	56		c0	c0	0	pIS			0	Adenocarcinoma in situ, NOS	2015	2014	Reprocell USA Inc.
1124	2015	8	Black	Non-Spanish, Non-His	51		c0	c0	0	pIS	pX		0	Adenocarcinoma in situ, NOS	2015	2015	Reprocell USA Inc.
1125	2015	7	White	Non-Spanish, Non-His	22		c0	c0	0	pIS	pX		0	Adenocarcinoma in situ, NOS	2015	2015	Reprocell USA Inc.
1126	2015	6	White	Non-Spanish, Non-His	37		c0	c0	0	pIS	pX		0	Squamous cell carcinoma in situ, NOS	2015	2015	Reprocell USA Inc.
1127	2015	4	White	Non-Spanish, Non-His	62				99	pIS	p0		0	Adenocarcinoma in situ, NOS	2015	2015	Reprocell USA Inc.
1128	2015	8	White	Non-Spanish, Non-His	44	c1B2	c0	c0	1B2	p1B2	p0		1B2	Squamous cell carcinoma, keratinizing, NOS	2015	2015	Reprocell USA Inc.
1129	2015	7	White	Spanish, NOS; Hispan	55		c0	c0	0	pIS	pX		0	Squamous cell carcinoma in situ, NOS	2015	2015	Reprocell USA Inc.
1130	2015	5	White	Non-Spanish, Non-His	33		c0	c0	0	pIS	pX		0	Adenocarcinoma, endocervical type, non-invasive	2015	2015	Reprocell USA Inc.
1131	2016	5	Other Asian, including Asian, NOS and Oriental, NOS	Non-Spanish, Non-His	34	pIS	c0	c0	0	pIS	c0	c0	0	Adenocarcinoma in situ, NOS	2016	2016	Reprocell USA Inc.
1132	2016	5	White	Spanish, NOS; Hispan	25	pIS	c0	c0	0	pIS	pX	c0	0	Squamous cell carcinoma in situ, NOS	2016	2016	Reprocell USA Inc.
1133	2016	6	White	Non-Spanish, Non-His	36	c1B1	c0	c0	1B1	p1B1	p0	c0	1B1	Squamous cell carcinoma, NOS	2016	2016	Reprocell USA Inc.
1134	2016	7	White	Non-Spanish, Non-His	38		c0	c0	0	pIS			0	Squamous cell carcinoma in situ, NOS	2016	2015	Reprocell USA Inc.
1135	2016	8	White	Non-Spanish, Non-His	59		c0	c0	0	p1B1	p0	c0	1B1	Squamous cell carcinoma, keratinizing, NOS	2016	2016	Reprocell USA Inc.
1136	2016	7	White	Non-Spanish, Non-His	39	pIS	c0	c0	0	pIS	c0	c0	0	Adenocarcinoma in situ, NOS	2016	2016	Reprocell USA Inc.
1137	2016	6	Other Asian, including Asian, NOS and Oriental, NOS	Non-Spanish, Non-His	61	pIS	c0	c0	0	pIS	c0	c0	0	Adenocarcinoma, endocervical type, non-invasive	2016	2016	Reprocell USA Inc.
1138	2016	8	White	Non-Spanish, Non-His	34	pIS	c0	c0	0	pIS	c0	c0	0	Adenocarcinoma in situ, NOS	2016	2016	Reprocell USA Inc.
1139	2016	8	Black	Non-Spanish, Non-His	33	pIS	c0	c0	0	pIS	c0	c0	0	Adenocarcinoma in situ, NOS	2016	2016	Reprocell USA Inc.
1140	2016	6	White	Non-Spanish, Non-His	36	pIS	c0	c0	0	pIS	c0	c0	0	Adenocarcinoma in situ, NOS	2016	2016	Reprocell USA Inc.
1141	2017	8	White	Non-Spanish, Non-His	36	pIS	c0	c0	0	pIS	c0	c0	0	Adenocarcinoma in situ, NOS	2017	2017	Reprocell USA Inc.
1142	2017	7	White	Non-Spanish, Non-His	57	c1B1	c0	c0	1B1	p1B1	p0	c0	1B1	Squamous cell carcinoma, large cell, nonkeratinizing, NOS	2017	2017	Reprocell USA Inc.
1143	2017	8	Black	Non-Spanish, Non-His	70	c1B1	c0	c0	1B1	p1B1	p0	c0	1B1	Carcinosarcoma, NOS	2017	2017	Reprocell USA Inc.
1144	2017	6	White	Non-Spanish, Non-His	34	pIS	c0	c0	0	pIS	c0	c0	0	Adenocarcinoma in situ, NOS	2017	2017	Reprocell USA Inc.
1145	2017	8	White	Non-Spanish, Non-His	48	pIS	c0	c0	0	pIS	c0	c0	0	Carcinoma in situ, NOS	2017	2017	Reprocell USA Inc.
1146	2017	3	White	Non-Spanish, Non-His	48				99	pIS	c0	c0	0	Adenocarcinoma in situ, NOS	2017	2017	Reprocell USA Inc.
1147	2017	9	White	Non-Spanish, Non-His	28	pIS	c0	c0	0	pIS	c0	c0	0	Adenocarcinoma in situ, NOS	2017	2017	Reprocell USA Inc.
1148	2017	7	White	Non-Spanish, Non-His	35	c1B1	c0	c0	1B1	p1B1	p0	c0	1B1	Squamous cell carcinoma, large cell, nonkeratinizing, NOS	2017	2017	Reprocell USA Inc.
1149	2018	8	White	Non-Spanish, Non-His	32				99	pIS	c0	c0	0	Carcinoma in situ, NOS	2018	2017	Reprocell USA Inc.
1150	2018	7	White	Non-Spanish, Non-His	28	c1a1	c0	c0	1A1	p1a1	p0	c0	1A1	Small cell carcinoma, NOS	2018	2018	Reprocell USA Inc.
1151	2018	5	White	Non-Spanish, Non-His	57	c1b1	c0	c0	1B1	p1b1	p0	c0	1B1	Squamous cell carcinoma, keratinizing, NOS	2018	2018	Reprocell USA Inc.
1152	2018	7	White	Non-Spanish, Non-His	64	c1a2	c0	c0	1A2	p1b2	p0	c0	1B2	Endometrioid adenocarcinoma, NOS	2018	2018	Reprocell USA Inc.
1153	2018	7	White	Non-Spanish, Non-His	41				99	p1b1	p0	c0	1B1	Squamous cell carcinoma, NOS	2018	2019	Reprocell USA Inc.
1154	2018	8	White	Non-Spanish, Non-His	47	c1b1	c0	c0	3	p1b1	p1	c0	1B1	Adenosquamous carcinoma	2018	2018	Reprocell USA Inc.
1155	2019	8	White	Non-Spanish, Non-His	38	c1b1	c0	c0	1B1	p1b2	p0	c0	1B2	Squamous cell carcinoma, large cell, nonkeratinizing, NOS	2019	2018	Reprocell USA Inc.
1156	2019	8	White	Non-Spanish, Non-His	47	c1b1	c0	c0	1B1	p1b1	p0	c0	1B1	Adenocarcinoma, NOS	2019	2019	Reprocell USA Inc.
1157	2019	8	White	Non-Spanish, Non-His	44			c0	99	p1a1	p0	c0	1A1	Squamous cell carcinoma, NOS	2019	2018	Reprocell USA Inc.
1158	2019	8	White	Non-Spanish, Non-His	49	cX	c0	c0	99	p1b2	p0	c0	1B2	Squamous cell carcinoma, keratinizing, NOS	2019	2019	Reprocell USA Inc.
1159	2019	3	White	Non-Spanish, Non-His	71	c1b1	c0	c0	1B1	p1b2	p0	c0	1B2	Squamous cell carcinoma, NOS	2019	2019	Reprocell USA Inc.
1160	2019	6	White	Non-Spanish, Non-His	41	c1	c0	c0	99	p1a1	pX	c0	1A1	Adenocarcinoma, NOS	2019	2019	Reprocell USA Inc.
1161	2019	7	Other	Spanish, NOS; Hispan	43	c1	c0	c0	1	p1b1	p0	c0	1	Adenocarcinoma, NOS	2019	2019	Reprocell USA Inc.
1162	2020	9	Black	Non-Spanish, Non-His	48	c1a2	c0	c0	1A2	p1a2	p0	c0	1A2	Adenocarcinoma, NOS	2020	2020	Reprocell USA Inc.
1163	2019	3	White	Non-Spanish, Non-His	71	c1b1	c0	c0	1B1	p1b2	p0	c0	1B2	Squamous cell carcinoma, NOS	2019	2019	Reprocell USA Inc.
1164	2019	6	White	Non-Spanish, Non-His	41	c1	c0	c0	99	p1a1	pX	c0	1A1	Adenocarcinoma, NOS	2019	2019	Reprocell USA Inc.
1165	2019	7	Other	Spanish, NOS; Hispan	43	c1	c0	c0	1	p1b1	p0	c0	1	Adenocarcinoma, NOS	2019	2019	Reprocell USA Inc.
1166	2020	9	Black	Non-Spanish, Non-His	48	c1a2	c0	c0	1A2	p1a2	p0	c0	1A2	Adenocarcinoma, NOS	2020	2020	Reprocell USA Inc.

## Sheet: Overian Cancer Samples 
Serial Number	Sex	Age	Ethnic background	Patient diagnosis	Location	Histological diagnosis	Grade	TNM	Stage	Date of sample collection	Date of surgery	Source	Medical history
590	F	44	Caucasian	ovarian cancer	ovary	clear cell carcinoma	G3	T1aN0M0	IA	2017-01-18	2017-01-18	Reprocell USA Inc.	no
591	F	56	Caucasian	ovarian cancer	ovary	endometrioid adenocarcinoma	G2	T1aN0M0	IA	2017-02-17	2017-03-01	Reprocell USA Inc.	hypertension, obesity
592	F	41	Caucasian	ovarian cancer	ovary	endometrioid adenocarcinoma	G2	T1aN0M0	IA	2017-03-01	2017-03-03	Reprocell USA Inc.	no
593	F	56	Caucasian	ovarian cancer	ovary	mucinous adenocarcinoma	N/A	T1aN0M0	IA	2017-04-07	2017-04-10	Reprocell USA Inc.	chronic bronchitis, obesity
594	F	55	Caucasian	ovarian cancer	ovary	clear cell adenocarcinoma	G3	T1aN0M0	IA	2017-06-29	2017-07-07	Reprocell USA Inc.	no
595	F	66	Caucasian	ovarian cancer	ovary	endometrioid adenocarcinoma	G2-3	T1aN0M0	IA	2017-08-08	2017-08-11	Reprocell USA Inc.	hypertension, diabetes mellitus type 2, obesity
596	F	46	Caucasian	ovarian cancer	ovary	serous papillary cystadenocarcinoma	G3	T1aN0M0	IA	2017-08-25	2017-08-29	Reprocell USA Inc.	no
597	F	51	Caucasian	ovarian cancer	ovary	serous papillary cystadenocarcinoma	G3	T1aN0M0	IA	2017-09-26	2017-10-06	Reprocell USA Inc.	breast cancer in 2014
598	F	54	Caucasian	ovarian cancer	ovary	serous cystadenocarcinoma	G3	T1aN0M0	IA	2017-11-09	2017-11-14	Reprocell USA Inc.	obesity
599	F	61	Caucasian	ovarian cancer	ovary	endometrioid adenocarcinoma	G2	T1aN0M0	IA	2018-01-19	2018-01-22	Reprocell USA Inc.	obesity
600	F	58	Caucasian	ovarian cancer	ovary	serous papillary cystadenocarcinoma	N/A	T1cN0M0	IC2	2018-02-08	2018-02-20	Reprocell USA Inc.	hypertension, obesity
601	F	74	Caucasian	ovarian cancer	ovary	endometrioid adenocarcinoma	G1	T1aN0M0	IA	2018-02-13	2018-02-28	Reprocell USA Inc.	diabetes mellitus type 2, obesity
602	F	76	Caucasian	ovarian cancer	ovary	endometrioid adenocarcinoma	G3	T1cN0M0	IC2	2018-02-15	2018-02-27	Reprocell USA Inc.	no
603	F	48	Caucasian	ovarian cancer	ovary	endometrioid adenocarcinoma	G3	T1cN0M0	IC2	2018-02-16	2018-02-27	Reprocell USA Inc.	no
604	F	47	Caucasian	ovarian cancer	ovary	mucinous cystadenocarcinoma	G1	T1aN0M0	IA	2018-03-06	03/13/2018q	Reprocell USA Inc.	no
605	F	40	Caucasian	ovarian cancer	ovary	serous adenocarcinoma	G3	T1aN0M0	IA	2018-03-30	2018-04-06	Reprocell USA Inc.	obesity
606	F	44	Caucasian	ovarian cancer	ovary	serous papillary adenocarcinoma	G1	T1bN0M0	IB	2018-04-06	2018-04-11	Reprocell USA Inc.	no
607	F	62	Caucasian	ovarian cancer	ovary	clear cell adenocarcinoma	G2	T1aN0M0	IA	2018-04-19	2018-04-25	Reprocell USA Inc.	CAD, chronic gastritis, chronic cholecystitis, chronic pancreatitis, obesity
608	F	65	Caucasian	ovarian cancer	[/p.o,īmunyt 1`-098`12	serous papillary adenocarcinoma	G1	T1aN0M0	IA	2018-05-04	2018-05-07	Reprocell USA Inc.	melanoma, obesity
609	F	64	Caucasian	ovarian cancer	ovary	endometrioid adenocarcinoma	G2	T1bN0M0	IB	2018-07-18	2018-07-19	Reprocell USA Inc.	hypertension, obesity
610	F	54	Caucasian	ovarian cancer	ovary	serous adenocarcinoma	N/A	T1bN0M0	IB	2018-07-26	2018-07-30	Reprocell USA Inc.	hypertension, obesity
611	F	68	Caucasian	ovarian cancer	ovary	serous cystadenocarcinoma	G3	T1aN0M0	IA	2018-08-28	2018-09-13	Reprocell USA Inc.	hypertension
612	F	68	Caucasian	ovarian cancer	ovary	mucinous adenocarcinoma	G2	T1aN0M0	IA	2018-09-20	2018-09-27	Reprocell USA Inc.	no
613	F	41	Caucasian	ovarian cancer	ovary	clear cell adenocarcinoma	G2	T1aN0M0	IA	2018-10-12	2018-10-16	Reprocell USA Inc.	no
614	F	55	Caucasian	ovarian cancer	ovary	serous papillary cystadenocarcinoma	G3	T1aN0M0	IA	2018-11-16	2018-11-19	Reprocell USA Inc.	chronic gastritis, colon polyps
615	F	59	Caucasian	ovarian cancer	ovary	serous adenocarcinoma	G1	T1aN0M0	IA	2018-11-28	2018-12-04	Reprocell USA Inc.	duodenal ulcer
Serial Number	Sex	Age	Ethnicity	Patient diagnosis	Location	Histological diagnosis	Grade	TNM	Stage	Date of sample collection	Date of surgery	Source	Medical history
616	F	44	Caucasian	ovarian cancer	ovary	clear cell carcinoma	G3	T1aN0M0	IA	2017-01-18	2017-01-18	Dx Biosamples.	no
617	F	56	Caucasian	ovarian cancer	ovary	endometrioid adenocarcinoma	G2	T1aN0M0	IA	2017-02-17	2017-03-01	Dx Biosamples.	hypertension, obesity
618	F	41	Caucasian	ovarian cancer	ovary	endometrioid adenocarcinoma	G2	T1aN0M0	IA	2017-03-01	2017-03-03	Dx Biosamples.	no
619	F	56	Caucasian	ovarian cancer	ovary	mucinous adenocarcinoma	N/A	T1aN0M0	IA	2017-04-07	2017-04-10	Dx Biosamples.	chronic bronchitis, obesity
620	F	55	Caucasian	ovarian cancer	ovary	clear cell adenocarcinoma	G3	T1aN0M0	IA	2017-06-29	2017-07-07	Dx Biosamples.	no
621	F	66	Caucasian	ovarian cancer	ovary	endometrioid adenocarcinoma	G2-3	T1aN0M0	IA	2017-08-08	2017-08-11	Dx Biosamples.	hypertension, diabetes mellitus type 2, obesity
622	F	46	Caucasian	ovarian cancer	ovary	serous papillary cystadenocarcinoma	G3	T1aN0M0	IA	2017-08-25	2017-08-29	Dx Biosamples.	no
623	F	51	Caucasian	ovarian cancer	ovary	serous papillary cystadenocarcinoma	G3	T1aN0M0	IA	2017-09-26	2017-10-06	Dx Biosamples.	breast cancer in 2014
624	F	54	Caucasian	ovarian cancer	ovary	serous cystadenocarcinoma	G3	T1aN0M0	IA	2017-11-09	2017-11-14	Dx Biosamples.	obesity
625	F	61	Caucasian	ovarian cancer	ovary	endometrioid adenocarcinoma	G2	T1aN0M0	IA	2018-01-19	2018-01-22	Dx Biosamples.	obesity
626	F	58	Caucasian	ovarian cancer	ovary	serous papillary cystadenocarcinoma	N/A	T1cN0M0	IC2	2018-02-08	2018-02-20	Dx Biosamples.	hypertension, obesity
627	F	74	Caucasian	ovarian cancer	ovary	endometrioid adenocarcinoma	G1	T1aN0M0	IA	2018-02-13	2018-02-28	Dx Biosamples.	diabetes mellitus type 2, obesity
628	F	76	Caucasian	ovarian cancer	ovary	endometrioid adenocarcinoma	G3	T1cN0M0	IC2	2018-02-15	2018-02-27	Dx Biosamples.	no
629	F	48	Caucasian	ovarian cancer	ovary	endometrioid adenocarcinoma	G3	T1cN0M0	IC2	2018-02-16	2018-02-27	Dx Biosamples.	no
630	F	47	Caucasian	ovarian cancer	ovary	mucinous cystadenocarcinoma	G1	T1aN0M0	IA	2018-03-06	03/13/2018q	Dx Biosamples.	no
631	F	40	Caucasian	ovarian cancer	ovary	serous adenocarcinoma	G3	T1aN0M0	IA	2018-03-30	2018-04-06	Dx Biosamples.	obesity
632	F	44	Caucasian	ovarian cancer	ovary	serous papillary adenocarcinoma	G1	T1bN0M0	IB	2018-04-06	2018-04-11	Dx Biosamples.	no
633	F	62	Caucasian	ovarian cancer	ovary	clear cell adenocarcinoma	G2	T1aN0M0	IA	2018-04-19	2018-04-25	Dx Biosamples.	CAD, chronic gastritis, chronic cholecystitis, chronic pancreatitis, obesity
634	F	65	Caucasian	ovarian cancer	ovary	serous papillary adenocarcinoma	G1	T1aN0M0	IA	2018-05-04	2018-05-07	Dx Biosamples.	melanoma, obesity
635	F	64	Caucasian	ovarian cancer	ovary	endometrioid adenocarcinoma	G2	T1bN0M0	IB	2018-07-18	2018-07-19	Dx Biosamples.	hypertension, obesity
636	F	54	Caucasian	ovarian cancer	ovary	serous adenocarcinoma	N/A	T1bN0M0	IB	2018-07-26	2018-07-30	Dx Biosamples.	hypertension, obesity
637	F	68	Caucasian	ovarian cancer	ovary	serous cystadenocarcinoma	G3	T1aN0M0	IA	2018-08-28	2018-09-13	Dx Biosamples.	hypertension
638	F	68	Caucasian	ovarian cancer	ovary	mucinous adenocarcinoma	G2	T1aN0M0	IA	2018-09-20	2018-09-27	Dx Biosamples.	no
639	F	41	Caucasian	ovarian cancer	ovary	clear cell adenocarcinoma	G2	T1aN0M0	IA	2018-10-12	2018-10-16	Dx Biosamples.	no
640	F	55	Caucasian	ovarian cancer	ovary	serous papillary cystadenocarcinoma	G3	T1aN0M0	IA	2018-11-16	2018-11-19	Dx Biosamples.	chronic gastritis, colon polyps
641	F	59	Caucasian	ovarian cancer	ovary	serous adenocarcinoma	G1	T1aN0M0	IA	2018-11-28	2018-12-04	Dx Biosamples.	duodenal ulcer
LAB NO.	Sex	Age	Ethnicity	Patient diagnosis	Location	Histological diagnosis	Grade	TNM	Stage	Date of sample collection	Date of surgery	Source	Medical history
1167	F	36	Caucasian	ovarian cancer	ovary	endometrioid adenocarcinoma	G1	T1aN0M0	IA	2014-02-14	2014-02-14	Reprocell USA Inc.	no
1168	F	40	Caucasian	ovarian cancer	ovary	serous papillary cystadenocarcinoma	N/A	T1bN0M0	IB	2014-02-17	2014-02-20	Reprocell USA Inc.	obesity
1169	F	34	Caucasian	ovarian cancer	ovary	serous adenocarcinoma	G3	T1aN0M0	IA	2014-02-20	2014-03-04	Reprocell USA Inc.	chronic gastritis
1170	F	60	Caucasian	ovarian cancer	ovary	serous papillary cystadenocarcinoma	N/A	T1aN0M0	IA	2014-05-12	2014-05-15	Reprocell USA Inc.	hypertension
1171	F	57	Caucasian	ovarian cancer	ovary	endometrioid adenocarcinoma	G2	T1aN0M0	IA	2014-05-19	2014-05-20	Reprocell USA Inc.	no
1172	F	38	Caucasian	ovarian cancer	ovary	mucinous cystadenocarcinoma	N/A	T1aN0M0	IA	2014-07-16	2014-07-24	Reprocell USA Inc.	chronic gastritis, duodenal ulcer
1173	F	56	Caucasian	ovarian cancer	ovary	endometrioid cystadenocarcinoma	N/A	T1aN0M0	IA	2014-08-06	2014-08-08	Reprocell USA Inc.	chronic gastritis, hypertension
1174	F	38	Caucasian	ovarian cancer	ovary	adenocarcinoma	G2	T1aN0M0	IA	2014-10-29	2014-11-17	Reprocell USA Inc.	no
1175	F	32	Caucasian	uterine cancer	ovary	endometrial adenocarcinoma	G2	T1bN0M0	IB	2015-01-19	2015-01-20	Reprocell USA Inc.	no
1176	F	50	Caucasian	ovarian cancer	ovary	serous papillary cystadenocarcinoma	G2	T1aN0M0	IA	2015-01-20	2015-01-23	Reprocell USA Inc.	hypertension, obesity
1177	F	58	Caucasian	ovarian cancer	ovary	borderline mucinous cystadenoma	N/A	T1aN0M0	IA	2015-01-22	2015-02-06	Reprocell USA Inc.	CAD, hypertension, obesity
1178	F	57	Caucasian	ovarian cancer	ovary	serous cystadenocarcinoma	N/A	T1bN0M0	IB	2015-04-21	2015-04-28	Reprocell USA Inc.	chronic gastritis, chronic pancreatitis, chronic cholecystitis, hernia of the lumbar spine
1179	F	58	Caucasian	ovarian cancer	ovary	clear cell adenocarcinoma	N/A	T1aN0M0	IA	2015-07-16	2015-07-30	Reprocell USA Inc.	no
1180	F	51	Caucasian	ovarian cancer	ovary	serous adenocarcinoma	G3	T1bN0M0	IB	2015-08-05	2015-08-12	Reprocell USA Inc.	Schmorl's hernia
1181	F	53	Caucasian	ovarian cancer	ovary	serous adenocarcinoma	N/A	T1aN0M0	IA	2015-10-22	2015-11-05	Reprocell USA Inc.	obesity
1182	F	44	Caucasian	ovarian cancer	ovary	endometrioid adenocarcinoma	G1	T1bN0M0	IB	2016-02-11	2016-02-20	Reprocell USA Inc.	no
1183	F	30	Caucasian	ovarian cancer	ovary	endometrioid adenocarcinoma	G2	T1aN0M0	IA	2016-05-18	2016-05-23	Reprocell USA Inc.	no
1184	F	47	Caucasian	ovarian cancer	ovary	endometrioid adenocarcinoma	N/A	T1aN0M0	IA	2016-05-25	2016-05-27	Reprocell USA Inc.	obesity
1185	F	38	Caucasian	ovarian cancer	ovary	mucinous adenocarcinoma	G1	T1aN0M0	IA	2016-07-14	2016-07-18	Reprocell USA Inc.	no
1186	F	48	Caucasian	ovarian cancer	ovary	endometrioid adenocarcinoma	G1	T1aN0M0	IA	2016-07-18	2016-07-19	Reprocell USA Inc.	hypertension, COPD
1187	F	47	Caucasian	ovarian cancer	ovary	endometrioid adenocarcinoma	G2	T1aN0M0	IA	2016-09-15	2016-09-19	Reprocell USA Inc.	diabetes mellitus type 2, hypertension, COPD, obesity
1188	F	43	Caucasian	ovarian cancer	ovary	endometrioid adenocarcinoma	G2	T1bN0M0	IB	2016-09-22	2016-09-27	Reprocell USA Inc.	no
1189	F	58	Caucasian	ovarian cancer	ovary	serous papillary cystadenocarcinoma	G1	T1aN0M0	IA	2017-11-29	2017-12-05	Reprocell USA Inc.	asthma, obesity
1190	F	43	Caucasian	ovarian cancer	ovary	serous adenocarcinoma	G3	T1aN0M0	IA	2018-04-03	2018-04-09	Reprocell USA Inc.	obesity
1191	F	31	Caucasian	ovarian cancer	ovary	mucinous adenocarcinoma	G3	T1aN0M0	IA	2018-12-20	2018-12-19	Reprocell USA Inc.	no
1192	F	37	Caucasian	ovarian cancer	ovary	mucinous cystadenocarcinoma	G1	T1aN0M0	IA	2019-07-23	2019-07-23	Reprocell USA Inc.	chronic bronchitis, chronic sinusitis
1193	F	33	Caucasian	ovarian cancer	ovary	serous and mucinous adenocarcinoma	G2	T1aN0M0	IA	2019-11-07	2019-11-18	Reprocell USA Inc.	no
1194	F	32	Caucasian	ovarian cancer	ovary	serous cystadenocarcinoma	N/A	T1bN0M0	IB	2020-01-10	2020-01-10	Reprocell USA Inc.	chronic gastritis
1195	F	40	Caucasian	ovarian cancer	ovary	endometrioid adenocarcinoma	G2	T1aN0M0	IA	2020-01-16	01/16/2020	Reprocell USA Inc.	chronic gastritis
Lab ID	Race	Ethnicity	Age at Diagnosis	Year of Initial Diagnosis	Clinical T Stage	Clinical N Stage	Clinical M Stage	Clinical S Stage	Pathologic T Stage	Pathologic N Stage	Pathologic M Stage	Pathologic Stage Group	Histology	Date of sample collection	Date of surgery	Source
1196	White	Non-Spanish, Non-His	52	2004	c1C	c0	c0	1C	p1C	p0	p0	1C	Clear cell adenocarcinoma, NOS	2004	2004	Reprocell USA Inc.
1197	White	Non-Spanish, Non-His	48	2005	c1C	c0	c0	1	p1C	p0	p0	1C	Endometrioid adenocarcinoma, NOS	2006	2005	Reprocell USA Inc.
1198	White	Non-Spanish, Non-His	42	2006	c1C	c0	c0	1C	p1C	p0	p0	1C	Endometrioid adenocarcinoma, NOS	2006	2006	Reprocell USA Inc.
1199	White	Non-Spanish, Non-His	82	2007	c1	c0	c0	1	p1A	p0		1A	Serous cystadenocarcinoma, NOS (C56.9)	2007	2007	Reprocell USA Inc.
1200	White	Non-Spanish, Non-His	80	2007	c1C	c0	c0	1C	p1C	p0	p0	1C	Serous cystadenocarcinoma, NOS (C56.9)	2007	2007	Reprocell USA Inc.
1201	White	Non-Spanish, Non-His	38	2007	c1A	c0	c0	1A	p1A	p0	p0	1A	Mucinous adenocarcinoma [2018+: USE 8253 FOR LUNG ONLY]	2007	2007	Reprocell USA Inc.
1202	White	Non-Spanish, Non-His	31	2007	c1C	c0	c0	1C	p1C	p0	p0	1C	Mixed cell adenocarcinoma	2007	2007	Reprocell USA Inc.
1203	White	Unknown Whether Span	34	2008	cX	cX	cX	99	p1C	p0	p0	1C	Endometrioid adenocarcinoma, NOS	2008	2008	Reprocell USA Inc.
1204	White	Non-Spanish, Non-His	55	2009	cX	cX	cX	99	p1C	p0		1C	Endometrioid adenocarcinoma, NOS	2009	2009	Reprocell USA Inc.
1205	White	Unknown Whether Span	43	2009	c1A	c0	c0	1A	p1A	p0	p0	1A	Papillary serous cystadenocarcinoma (C56.9)	2009	2009	Reprocell USA Inc.
1206	Unknown	Unknown Whether Span	52	2009	cX	c0	c0	99	p1A	p0		1A	Mixed cell adenocarcinoma	2009	2009	Reprocell USA Inc.
1207	White	Unknown Whether Span	53	2009	cX	c0	c0	99	p1A	p0		1A	Clear cell adenocarcinoma, NOS	2009	2009	Reprocell USA Inc.
1208	White	Non-Spanish, Non-His	66	2009	cX	c0	c1	4	p1A	p0		1A	Endometrioid adenocarcinoma, NOS	2009	2009	Reprocell USA Inc.
1209	White	Non-Spanish, Non-His	55	2009	cX	cX	c0	99	p1A	p0		1A	Endometrioid adenocarcinoma, NOS	2009	2009	Reprocell USA Inc.
1210	White	Non-Spanish, Non-His	48	2010	cX	c0	c0	99	p1C	p0		1C	Endometrioid adenocarcinoma, NOS	2010	2010	Reprocell USA Inc.
1211	White	Non-Spanish, Non-His	50	2010	cX	c0	c0	99	p1A	p0		1A	Endometrioid adenocarcinoma, NOS	2010	2010	Reprocell USA Inc.
1212	White	Non-Spanish, Non-His	49	2011	cX	cX	c0	99	p1C	p0		1C	Serous cystadenocarcinoma, NOS (C56.9)	2011	2011	Reprocell USA Inc.
1213	White	Non-Spanish, Non-His	58	2011	cX	c0	c0	99	p1C	p0		1C	Endometrioid adenocarcinoma, NOS	2011	2011	Reprocell USA Inc.
1214	Black	Non-Spanish, Non-His	43	2011	cX	c0	c0	99	p1C	p0		1C	Mixed cell adenocarcinoma	2011	2011	Reprocell USA Inc.
1215	White	Spanish, NOS; Hispan	45	2011	cX	c0	c0	99	p1C	p0		1C	Serous cystadenocarcinoma, NOS (C56.9)	2012	2011	Reprocell USA Inc.
1216	Vietnamese	Non-Spanish, Non-His	36	2012	c1C	c0	c0	1C	p1C	p0		1C	Mixed cell adenocarcinoma	2012	2012	Reprocell USA Inc.
1217	White	Non-Spanish, Non-His	53	2012	cX	c0	c0	99	p1C	p0		1C	Endometrioid adenocarcinoma, NOS	2012	2012	Reprocell USA Inc.
1218	White	Non-Spanish, Non-His	54	2012	cX	c0	c0	99	p1A	p0		1A	Clear cell adenocarcinoma, NOS	2012	2012	Reprocell USA Inc.
1219	White	Non-Spanish, Non-His	50	1998	cX	cX	c0	99	p1C	p0		1C	Granulosa cell tumor, malignant (C56.9)	2012	1998	Reprocell USA Inc.
1220	White	Non-Spanish, Non-His	64	2013	c1	c0	c0	1	p1A	p0		1A	Adenocarcinoma, NOS	2013	2013	Reprocell USA Inc.
1221	White	Non-Spanish, Non-His	23	2013	c1	c0	c0	1	p1C	p0		1C	Mixed cell adenocarcinoma	2013	2013	Reprocell USA Inc.
1222	White	Non-Spanish, Non-His	46	2013	cX	c0	c0	99	p1A	p0		1A	Carcinoma in situ, NOS	2013	2013	Reprocell USA Inc.
1223	White	Non-Spanish, Non-His	55	2013	cX	c0	c0	99	p1A	p0		1A	Mucinous adenocarcinoma [2018+: USE 8253 FOR LUNG ONLY]	2013	2013	Reprocell USA Inc.
1224	White	Non-Spanish, Non-His	52	2013	cX	c0	c0	99	p1A	p0		1A	Clear cell adenocarcinoma, NOS	2013	2013	Reprocell USA Inc.
1225	White	Non-Spanish, Non-His	51	2014	cX	c0	c0	99	p1A	p0		1A	Clear cell adenocarcinoma, NOS	2014	2014	Reprocell USA Inc.
1226	Black	Non-Spanish, Non-His	54	2014	cX	c0	c0	99	p1C	p0		1C	Serous cystadenocarcinoma, NOS (C56.9)	2014	2014	Reprocell USA Inc.
1227	White	Non-Spanish, Non-His	47	2015		c0	c0	99	p1C	p0		1C	Endometrioid adenocarcinoma, NOS	2015	2015	Reprocell USA Inc.
1228	Black	Non-Spanish, Non-His	54	2015		c0	c0	99	p1A	p0	c0	1A	Granulosa cell tumor, malignant (C56.9)	2015	2015	Reprocell USA Inc.
1229	White	Non-Spanish, Non-His	35	2015		c0	c0	99	p1C	p0		1C	Serous cystadenocarcinoma, NOS (C56.9)	2015	2015	Reprocell USA Inc.
1230	White	Non-Spanish, Non-His	59	2015		c0	c0	99	p1A	p0		1A	Carcinoid tumor, NOS [including of appendix]	2015	2015	Reprocell USA Inc.
1231	White	Non-Spanish, Non-His	53	2015	cX	cX	c0	99	p1A	p0		1A	Endometrioid adenocarcinoma, NOS	2015	2015	Reprocell USA Inc.
1232	White	Non-Spanish, Non-His	59	2015	cX	c0	c0	99	p1C	p0		1C	Endometrioid adenocarcinoma, NOS	2015	2015	Reprocell USA Inc.
1233	White	Non-Spanish, Non-His	68	2015	cX	c0	c0	99	p1C	p0		1C	Mixed cell adenocarcinoma	2015	2015	Reprocell USA Inc.
1234	White	Non-Spanish, Non-His	49	2016	cX	c0	c0	99	p1C	p0	c0	1C	Mixed cell adenocarcinoma	2016	2016	Reprocell USA Inc.
1235	White	Non-Spanish, Non-His	56	2016			c0	99	p1C	p0	c0	1C	Mullerian mixed tumor (C54._)	2016	2016	Reprocell USA Inc.
1236	White	Non-Spanish, Non-His	49	2016	c1	c0	c0	1	p1C	p0	c0	1C	Endometrioid adenocarcinoma, NOS	2016	2016	Reprocell USA Inc.
1237	White	Non-Spanish, Non-His	50	2016	cX	c0	c0	99	p1A	p0	c0	1A	Mixed cell adenocarcinoma	2016	2016	Reprocell USA Inc.
1238	White	Non-Spanish, Non-His	32	2016				99	p1A	p0	c0	1A	Carcinoma, NOS	2016	2016	Reprocell USA Inc.
1239	White	Non-Spanish, Non-His	50	2016	cX	c0	c0	99	p1A	p0	c0	1A	Endometrioid adenocarcinoma, NOS	2016	2016	Reprocell USA Inc.
1240	White	Non-Spanish, Non-His	70	2016	c1	c0	c0	1	p1C	p0	c0	1C	Endometrioid adenocarcinoma, NOS	2016	2016	Reprocell USA Inc.
1241	White	Non-Spanish, Non-His	37	2017	cX	c0	c0	99	p1A	p0	c0	1A	Endometrioid adenocarcinoma, NOS	2017	2017	Reprocell USA Inc.
1242	Black	Non-Spanish, Non-His	46	2017				99	p1C	p0	c0	1C	Endometrioid adenocarcinoma, NOS	2017	2017	Reprocell USA Inc.
1243	White	Non-Spanish, Non-His	65	2017	c1	c0	c0	1	p1A	p0	c0	1A	Mucinous adenocarcinoma [2018+: USE 8253 FOR LUNG ONLY]	2017	2017	Reprocell USA Inc.
1244	White	Non-Spanish, Non-His	48	2017	c1	c0	c0	1	p1C	p0	c0	1C	Clear cell adenocarcinoma, NOS	2017	2017	Reprocell USA Inc.
1245	White	Non-Spanish, Non-His	39	2018				99	p1a	p0	c0	1A	Endometrioid adenocarcinoma, NOS	2018	2018	Reprocell USA Inc.
1246	White	Non-Spanish, Non-His	64	2018				99	p1a	p0	c0	1A	Serous surface papillary carcinoma (C56.9)	2018	2018	Reprocell USA Inc.
1247	White	Non-Spanish, Non-His	65	2018	cX	c0	c0	99	p1c3	p0	c0	1C	Endometrioid adenocarcinoma, NOS	2018	2018	Reprocell USA Inc.
1248	White	Non-Spanish, Non-His	64	2018	c1c3	c0	c0	1C					Serous surface papillary carcinoma (C56.9)	2018	2018	Reprocell USA Inc.
1249	White	Non-Spanish, Non-His	64	2018	c1	c0	c0	1	p1a	pX	c0	1A	Carcinoid tumor, NOS [including of appendix]	2018	2018	Reprocell USA Inc.
1250	White	Non-Spanish, Non-His	66	2019				99	p1c	p0	c0	1C	Endometrioid adenocarcinoma, NOS	2018	2019	Reprocell USA Inc.
1251	White	Non-Spanish, Non-His	68	2019				99	p1a	p0	c0	1A	Endometrioid adenocarcinoma, NOS	2019	2019	Reprocell USA Inc.
1252	White	Non-Spanish, Non-His	36	2019		c0	c0	99	p1a	p0	c0	1A	Carcinoma, NOS	2019	2019	Reprocell USA Inc.
1253	White	Non-Spanish, Non-His	66	2019				99	p1c1	p0	c0	1C	Endometrioid adenocarcinoma, NOS	2019	2019	Reprocell USA Inc.
1254	White	Non-Spanish, Non-His	68	2019		c0	c0	99	p1c1	p0	c0	1C	Clear cell adenocarcinoma, NOS	2019	2019	Reprocell USA Inc.
1255	White	Non-Spanish, Non-His	69	2019				99	p1a	p0	c0	1A	Mucinous adenocarcinoma [2018+: USE 8253 FOR LUNG ONLY]	2019	2019	Reprocell USA Inc.
1256	White	Non-Spanish, Non-His	37	2019				99	p1a	p0	c0	1A	Endometrioid adenocarcinoma, NOS	2019	2019	Reprocell USA Inc.
LAB No.	Sex	Age	Ethnicity	Patient diagnosis	Location	Histological diagnosis	Grade	TNM	Stage	Date of sample collection	Date of surgery	Source	Medical history
1257	F	70	Caucasian	ovarian cancer	ovary	endometrioid papillary carcinoma	G3	T1aN0M0	IA	2013-01-16	01/28/2013	Dx Biosamples.	hypertension, chronic gastritis, chronic venous insufficiency
1258	F	43	Caucasian	ovarian cancer	ovary	endometrioid adenocarcinoma	G1	T1aN0M0	IA	2013-01-23	01/28/2013	Dx Biosamples.	no
1259	F	61	Caucasian	ovarian cancer	ovary	endometrial adenocarcinoma	G2	T1aN0M0	IA	2013-01-15	2013-01-18	Dx Biosamples.	obesity
1260	F	43	Caucasian	ovarian cancer	ovary	serous adenocarcinoma	G1	T1aN0M0	IA	2013-02-19	03/06/2013	Dx Biosamples.	no
1261	F	44	Caucasian	ovarian cancer	ovary	serous papillary cystadenocarcinoma	N/A	T1aN0M0	IA	2013-02-20	02/27/2013	Dx Biosamples.	obesity
1262	F	66	Caucasian	ovarian cancer	ovary	serous adenocarcinoma	G3	T1cN0M0	IC	2013-03-13	03/18/2013	Dx Biosamples.	chronic gastritis
1263	F	54	Caucasian	ovarian cancer	ovary	serous papillary adenocarcinoma	G1	T1cN0M0	IC	2013-03-15	03/25/2013	Dx Biosamples.	hypertension
1264	F	61	Caucasian	ovarian cancer	ovary	serous adenocarcinoma	N/A	T1aN0M0	IA	2013-03-19	03/25/2013	Dx Biosamples.	obesity
1265	F	58	Caucasian	ovarian cancer	ovary	clear cell carcinoma	G1	T1aN0M0	IA	2013-03-27	04/05/2013	Dx Biosamples.	hypertension
1266	F	36	Caucasian	ovarian cancer	ovary	serous papillary cystadenocarcinoma	N/A	T1aN0M0	IA	2013-04-09	04/22/2013	Dx Biosamples.	diabetes mellitus type 2, obesity
1267	F	33	Caucasian	ovarian cancer	ovary	serous cystadenocarcinoma	N/A	T1bN0M0	IB	2013-04-09	04/17/2013	Dx Biosamples.	no
1268	F	53	Caucasian	ovarian cancer	ovary	endometrioid adenocarcinoma	G1	T1bN0M0	IB	2013-05-06	05/13/2013	Dx Biosamples.	diabetes mellitus type 2, hypertension
1269	F	49	Caucasian	ovarian cancer	ovary	endometrioid adenocarcinoma	G3	T1сN0M0	IC	2013-05-15	5/20/2013	Dx Biosamples.	diabetes mellitus type 2, obesity
1270	F	39	Caucasian	ovarian cancer	ovary	serous papillary cystadenocarcinoma	N/A	T1aN0M0	IA	2013-05-16	5/24/2013	Dx Biosamples.	bronchial asthma, obesity
1271	F	30	Caucasian	ovarian cancer	ovary	serous papillary cystadenocarcinoma	N/A	T1bN0M0	IB	2013-07-18	2013-07-26	Dx Biosamples.	no
1272	F	52	Caucasian	ovarian cancer	ovary	serous papillary cystadenocarcinoma	N/A	T1aN0M0	IA	2013-07-23	2013-07-30	Dx Biosamples.	hypertension
1273	F	50	Caucasian	ovarian cancer	ovary	serous papillary cystadenocarcinoma	N/A	T1aN0M0	IA	2013-08-09	2013-08-14	Dx Biosamples.	diabetes mellitus type 2, hypertension, obesity
1274	F	34	Caucasian	ovarian cancer	ovary	serous papillary cystadenocarcinoma	N/A	T1bN0M0	IB	2013-09-18	2013-09-25	Dx Biosamples.	obesity
1275	F	47	Caucasian	ovarian cancer	ovary	serous adenocarcinoma	G2	T1bN0M0	IB	2013-11-01	2013-11-01	Dx Biosamples.	hypertension
1276	F	81	Caucasian	ovarian cancer	ovary	mucinous adenocarcinoma	G1	T1aN0M0	IA	2014-01-22	2014-01-27	Dx Biosamples.	postinfarction cardiosclerosis, hypertension, IHD
1277	F	77	Caucasian	ovarian cancer	ovary	mucinous cystadenocarcinoma	G2	T1aN0M0	IA	2014-02-13	2014-02-28	Dx Biosamples.	hypertension, obesity
1278	F	63	Caucasian	ovarian cancer	ovary	serous papillary adenocarcinoma	N/A	T1cN0M0	IC	2014-02-24	2014-02-27	Dx Biosamples.	no
1279	F	23	Caucasian	ovarian cancer	ovary	borderline mucinous cystadenoma	N/A	T1aN0M0	IA	2014-07-14	2014-07-17	Dx Biosamples.	no
1280	F	19	Caucasian	ovarian cancer	ovary	mucinous cystadenocarcinoma	N/A	T1aN0M0	IA	2014-11-18	2014-11-24	Dx Biosamples.	no
1281	F	61	Caucasian	ovarian cancer	ovary	clear cell adenocarcinoma	N/A	T1aN0M0	IA	2014-12-03	2014-12-09	Dx Biosamples.	no
1282	F	61	Caucasian	ovarian cancer	ovary	mucinous papillary cystadenocarcinoma	N/A	T1aN0M0	IA	2015-02-10	2015-02-16	Dx Biosamples.	bronchial asthma, hypertension, IHD
1283	F	69	Caucasian	ovarian cancer	ovary	clear cell adenocarcinoma	N/A	T1aN0M0	IA	2015-03-31	2015-04-07	Dx Biosamples.	hypertension, obesity
1284	F	67	Caucasian	ovarian cancer	ovary	endometrioid adenocarcinoma	G2	T1bN0M0	IB	2016-05-11	2016-05-23	Dx Biosamples.	CAD, hypertension, obesity
1285	F	61	Caucasian	ovarian cancer	ovary	endometrioid adenocarcinoma	G1	T1aN0M0	IA	2016-05-12	2016-05-17	Dx Biosamples.	obesity
1286	F	64	Caucasian	ovarian cancer	ovary	serous adenocarcinoma	G3	T1aN0M0	IA	2016-09-14	2016-09-16	Dx Biosamples.	breast cancer in 2009
1287	F	64	Caucasian	ovarian cancer	ovary	serous adenocarcinoma	G2	T1cN0M0	IC2	2016-09-15	2016-09-19	Dx Biosamples.	hypertension
1288	F	67	Caucasian	ovarian cancer	ovary	endometrioid adenocarcinoma	G1	T1bN0M0	IB	2018-06-21	2018-06-25	Dx Biosamples.	hypertension
LAB ID	Sex	Age	Ethnicity	Patient diagnosis	Location	Histological diagnosis	Grade	TNM	Stage	Date of sample collection	Date of surgery	Source	Medical history
1289	F	48	Caucasian	ovarian cancer	ovary	serous papillary adenocarcinoma	G2	T1bN0M0	IB	2014-01-30	2014-02-14	Dx Biosamples.	urolithiasis, osteopenia, chronic gastroduodenitis
1290	F	36	Caucasian	ovarian cancer	ovary	endometrioid adenocarcinoma	G1	T1aN0M0	IA	2014-02-14	2014-02-14	Dx Biosamples.	no
1291	F	40	Caucasian	ovarian cancer	ovary	serous papillary cystadenocarcinoma	N/A	T1bN0M0	IB	2014-02-17	2014-02-20	Dx Biosamples.	obesity
1292	F	34	Caucasian	ovarian cancer	ovary	serous adenocarcinoma	G3	T1aN0M0	IA	2014-02-20	2014-03-04	Dx Biosamples.	chronic gastritis
1293	F	33	Caucasian	ovarian cancer	ovary	serous papillary adenocarcinoma	G2-3	T1cN0M0	IC	2014-02-28	2014-03-12	Dx Biosamples.	cervical cancer
1294	F	48	Caucasian	ovarian cancer	ovary	serous adenocarcinoma	N/A	T1bN0M0	IB	2014-03-17	2014-03-21	Dx Biosamples.	chronic cholecystitis
1295	F	40	Caucasian	ovarian cancer	ovary	serous adenocarcinoma	N/A	T1bN0M0	IB	2014-03-24	2014-03-28	Dx Biosamples.	no
1296	F	60	Caucasian	ovarian cancer	ovary	serous papillary cystadenocarcinoma	N/A	T1aN0M0	IA	2014-05-12	2014-05-15	Dx Biosamples.	hypertension
1297	F	57	Caucasian	ovarian cancer	ovary	endometrioid adenocarcinoma	G2	T1aN0M0	IA	2014-05-19	2014-05-20	Dx Biosamples.	no
1298	F	42	Caucasian	ovarian cancer	ovary	serous papillary cystadenocarcinoma	N/A	T1bN0M0	IB	2014-07-09	2014-07-18	Dx Biosamples.	no
1299	F	38	Caucasian	ovarian cancer	ovary	mucinous cystadenocarcinoma	N/A	T1aN0M0	IA	2014-07-16	2014-07-24	Dx Biosamples.	chronic gastritis, duodenal ulcer
1300	F	38	Caucasian	ovarian cancer	ovary	adenocarcinoma	G2	T1aN0M0	IA	2014-10-29	2014-11-17	Dx Biosamples.	no
1301	F	32	Caucasian	uterine cancer	ovary	endometrial adenocarcinoma	G2	T1bN0M0	IB	2015-01-19	2015-01-20	Dx Biosamples.	no
1302	F	58	Caucasian	ovarian cancer	ovary	borderline mucinous cystadenoma	N/A	T1aN0M0	IA	2015-01-22	2015-02-06	Dx Biosamples.	CAD, hypertension, obesity
1303	F	58	Caucasian	ovarian cancer	ovary	clear cell adenocarcinoma	N/A	T1aN0M0	IA	2015-07-16	2015-07-30	Dx Biosamples.	no
1304	F	53	Caucasian	ovarian cancer	ovary	serous adenocarcinoma	N/A	T1aN0M0	IA	2015-10-22	2015-11-05	Dx Biosamples.	obesity
1305	F	30	Caucasian	ovarian cancer	ovary	endometrioid adenocarcinoma	G2	T1aN0M0	IA	2016-05-18	2016-05-23	Dx Biosamples.	no
1306	F	48	Caucasian	ovarian cancer	ovary	endometrioid adenocarcinoma	G1	T1aN0M0	IA	2016-07-18	2016-07-19	Dx Biosamples.	hypertension, COPD
1307	F	43	Caucasian	ovarian cancer	ovary	endometrioid adenocarcinoma	G2	T1bN0M0	IB	2016-09-22	2016-09-27	Dx Biosamples.	no
1308	F	58	Caucasian	ovarian cancer	ovary	serous papillary cystadenocarcinoma	G1	T1aN0M0	IA	2017-11-29	2017-12-05	Dx Biosamples.	asthma, obesity
1309	F	43	Caucasian	ovarian cancer	ovary	serous adenocarcinoma	G3	T1aN0M0	IA	2018-04-03	2018-04-09	Dx Biosamples.	obesity
1310	F	31	Caucasian	ovarian cancer	ovary	mucinous adenocarcinoma	G3	T1aN0M0	IA	2018-12-20	2018-12-19	Dx Biosamples.	no
1311	F	37	Caucasian	ovarian cancer	ovary	mucinous cystadenocarcinoma	G1	T1aN0M0	IA	2019-07-23	2019-07-23	Dx Biosamples.	chronic bronchitis, chronic sinusitis
1312	F	33	Caucasian	ovarian cancer	ovary	serous and mucinous adenocarcinoma	G2	T1aN0M0	IA	2019-11-07	2019-11-18	Dx Biosamples.	no
1313	F	32	Caucasian	ovarian cancer	ovary	serous cystadenocarcinoma	N/A	T1bN0M0	IB	2020-01-10	2020-01-10	Dx Biosamples.	chronic gastritis
1314	F	40	Caucasian	ovarian cancer	ovary	endometrioid adenocarcinoma	G2	T1aN0M0	IA	2020-01-16	01/16/2020	Dx Biosamples.	chronic gastritis
LAB ID	Age	Race	Path Diagnosis	Primary Cancer Type - 1^	Pre-Collection Tx	Tumor	Clinical stage	Date of sample collection	Date of surgery	Source
1315	81	Caucasian/Non-Hispanic	Poorly differentiated carcinoma with focal endometrioid differentiation of R ovary	Ovary	None	pT1a	IC	2014-12-15		Dx Biosamples.
1316	61	Caucasian/Non-Hispanic	Mucinous borderline tumor, grade 1 (no invasion) of R ovary	Ovary	None	pT1a	IA	2017-05-09		Dx Biosamples.
1317	65	Caucasian/Non-Hispanic	Serous carcinoma of L ovary	Ovary	None	pT1c1	I	2019-04-15		Dx Biosamples.
LAB ID	Sample Format	Age	Gender	Race	Diagnosis	TNM	Imaging Test and Result	Date of sample collection	Date of surgery	Source
1318	surgery	53	F	cauc./white	Epithelial ovarian cancer	T1NoM0	Histology+CT	2019-08-07		Fidelis Research AD.
1319	surgery	49	F	cauc./white	Epithelial ovarian cancer	T1NoM0	Histology+CT	2019-10-10		Fidelis Research AD.
1320	surgery	61	F	cauc./white	Epithelial ovarian cancer	T1NoM0	Histology+CT	2019-11-17		Fidelis Research AD.
1321	surgery	53	F	cauc./white	Epithelial ovarian cancer	TisN0M0	Histology+CT	2019-12-22		Fidelis Research AD.
1322	surgery	61	F	cauc./white	Epithelial ovarian cancer	T1NoM0	Histology+CT	2019-12-25		Fidelis Research AD.
1323	surgery	55	F	cauc./white	Epithelial ovarian cancer	T1N0M0	Histology+CT	2019-12-27		Fidelis Research AD.
1324	surgery	49	F	cauc./white	Epithelial ovarian cancer	T1NoM0	Histology+CT	2019-01-01		Fidelis Research AD.
1325	surgery	61	F	cauc./white	Epithelial ovarian cancer	TisN0M0	Histology+CT	2019-01-24		Fidelis Research AD.
1326	surgery	66	F	cauc./white	Epithelial ovarian cancer	TisN0M0	Histology+CT	2019-01-25		Fidelis Research AD.
1327	surgery	48	F	cauc./white	Epithelial ovarian cancer	T1NoM0	Histology+CT	2019-02-19		Fidelis Research AD.
1328	surgery	48	F	cauc./white	Epithelial ovarian cancer	T1NoM0	Histology+CT	2019-02-26		Fidelis Research AD.
1329	surgery	46	F	cauc./white	Epithelial ovarian cancer	T1N0M0	Histology+CT	2019-03-12		Fidelis Research AD.
1330	surgery	50	F	cauc./white	Epithelial ovarian cancer	T1NoM0	Histology+CT	2019-04-09		Fidelis Research AD.
1331	surgery	56	F	cauc./white	Epithelial ovarian cancer	TisN0M0	Histology+CT	2019-04-17		Fidelis Research AD.
1332	surgery	57	F	cauc./white	Epithelial ovarian cancer	T1NoM0	Histology+CT	2019-04-25		Fidelis Research AD.
1333	surgery	43	F	cauc./white	Epithelial ovarian cancer	T1N0M0	Histology+CT	2019-05-01		Fidelis Research AD.
1334	surgery	47	F	cauc./white	Epithelial ovarian cancer	T1NoM0	Histology+CT	2019-05-31		Fidelis Research AD.
1335	surgery	67	F	cauc./white	Epithelial ovarian cancer	TisN0M0	Histology+CT	2019-04-26		Fidelis Research AD.
1336	surgery	61	F	cauc./white	Epithelial ovarian cancer	TisN0M0	Histology+CT	2019-05-02		Fidelis Research AD.
1337	surgery	54	F	cauc./white	Epithelial ovarian cancer	T1NoM0	Histology+CT	2019-05-10		Fidelis Research AD.
1338	surgery	49	F	cauc./white	Epithelial ovarian cancer	T1N0M0	Histology+CT	2019-05-21		Fidelis Research AD.
1339	surgery	47	F	cauc./white	Epithelial ovarian cancer	T1NoM0	Histology+CT	2019-06-06		Fidelis Research AD.
1340	surgery	66	F	cauc./white	Epithelial ovarian cancer	TisN0M0	Histology+CT	2019-07-02		Fidelis Research AD.
1341	surgery	61	F	cauc./white	Epithelial ovarian cancer	TisN0M0	Histology+CT	2019-07-23		Fidelis Research AD.
1342	surgery	52	F	cauc./white	Epithelial ovarian cancer	T1NoM0	Histology+CT	2019-09-17		Fidelis Research AD.
1343	surgery	46	F	cauc./white	Epithelial ovarian cancer	T1NoM0	Histology+CT	2019-09-30		Fidelis Research AD.
1344	surgery	45	F	cauc./white	Epithelial ovarian cancer	T1N0M0	Histology+CT	2019-10-09		Fidelis Research AD.
1345	surgery	56	F	cauc./white	Epithelial ovarian cancer	T1NoM0	Histology+CT	2019-10-30		Fidelis Research AD.
1346	surgery	57	F	cauc./white	Epithelial ovarian cancer	TisN0M0	Histology+CT	2019-11-08		Fidelis Research AD.
1347	surgery	43	F	cauc./white	Epithelial ovarian cancer	T1NoM0	Histology+CT	2019-11-19		Fidelis Research AD.
1348	surgery	47	F	cauc./white	Epithelial ovarian cancer	T1N0M0	Histology+CT	2019-12-02		Fidelis Research AD.
1349	surgery	51	F	cauc./white	Epithelial ovarian cancer	T1NoM0	Histology+CT	2019-12-05		Fidelis Research AD.
1350	surgery	61	F	cauc./white	Epithelial ovarian cancer	TisN0M0	Histology+CT	2019-05-21		Fidelis Research AD.
1351	surgery	49	F	cauc./white	Epithelial ovarian cancer	T1NoM0	Histology+CT	2019-06-25		Fidelis Research AD.
1352	surgery	47	F	cauc./white	Epithelial ovarian cancer	TisN0M0	Histology+CT	2019-06-28		Fidelis Research AD.
1353	surgery	53	F	cauc./white	Epithelial ovarian cancer	T1NoM0	Histology+CT	2019-07-03		Fidelis Research AD.
1354	surgery	38	F	cauc./white	Epithelial ovarian cancer	T1N0M0	Histology+CT	2019-07-17		Fidelis Research AD.
1355	surgery	40	F	cauc./white	Epithelial ovarian cancer	T1NoM0	Histology+CT	2019-07-19		Fidelis Research AD.
1356	surgery	63	F	cauc./white	Epithelial ovarian cancer	TisN0M0	Histology+CT	2019-08-16		Fidelis Research AD.
1357	surgery	65	F	cauc./white	Epithelial ovarian cancer	TisN0M0	Histology+CT	2019-08-22		Fidelis Research AD.
1358	surgery	61	F	cauc./white	Epithelial ovarian cancer	T1NoM0	Histology+CT	2019-09-27		Fidelis Research AD.
1359	surgery	53	F	cauc./white	Epithelial ovarian cancer	T1NoM0	Histology+CT	2019-10-29		Fidelis Research AD.
1360	surgery	46	F	cauc./white	Epithelial ovarian cancer	T1N0M0	Histology+CT	2019-10-30		Fidelis Research AD.
1361	surgery	50	F	cauc./white	Epithelial ovarian cancer	T1NoM0	Histology+CT	2019-11-19		Fidelis Research AD.
1362	surgery	56	F	cauc./white	Epithelial ovarian cancer	TisN0M0	Histology+CT	2019-12-02		Fidelis Research AD.
1363	surgery	57	F	cauc./white	Epithelial ovarian cancer	T1NoM0	Histology+CT	2019-12-05		Fidelis Research AD.
1364	surgery	43	F	cauc./white	Epithelial ovarian cancer	T1N0M0	Histology+CT	2019-12-24		Fidelis Research AD.
1365	surgery	47	F	cauc./white	Epithelial ovarian cancer	T1NoM0	Histology+CT	2020-01-13		Fidelis Research AD.
1366	surgery	67	F	cauc./white	Epithelial ovarian cancer	TisN0M0	Histology+CT	2019-06-20		Fidelis Research AD.
1367	surgery	61	F	cauc./white	Epithelial ovarian cancer	TisN0M0	Histology+CT	2019-06-24		Fidelis Research AD.
1368	surgery	54	F	cauc./white	Epithelial ovarian cancer	T1NoM0	Histology+CT	2019-06-28		Fidelis Research AD.
1369	surgery	49	F	cauc./white	Epithelial ovarian cancer	T1N0M0	Histology+CT	2019-07-03		Fidelis Research AD.
1370	surgery	47	F	cauc./white	Epithelial ovarian cancer	T1NoM0	Histology+CT	2019-07-05		Fidelis Research AD.
1371	surgery	66	F	cauc./white	Epithelial ovarian cancer	TisN0M0	Histology+CT	2019-08-30		Fidelis Research AD.
1372	surgery	61	F	cauc./white	Epithelial ovarian cancer	TisN0M0	Histology+CT	2019-09-02		Fidelis Research AD.
1373	surgery	52	F	cauc./white	Epithelial ovarian cancer	T1NoM0	Histology+CT	2019-11-29		Fidelis Research AD.
1374	surgery	51	F	cauc./white	Epithelial ovarian cancer	T1NoM0	Histology+CT	2019-12-16		Fidelis Research AD.
1375	surgery	55	F	cauc./white	Epithelial ovarian cancer	T1N0M0	Histology+CT	2019-12-17		Fidelis Research AD.
1376	surgery	60	F	cauc./white	Epithelial ovarian cancer	T1NoM0	Histology+CT	2020-02-22		Fidelis Research AD.
1377	surgery	62	F	cauc./white	Epithelial ovarian cancer	TisN0M0	Histology+CT	2020-02-25		Fidelis Research AD.

## Sheet: Lung Cancer 
LAB ID	Sex	Age	Ethnicity	Patient diagnosis	Location	Histological diagnosis	Grade	TNM	Stage	Date of sample collection	Date of surgery	Source	Medical history
1378	F	63	Caucasian	lung cancer	upper lobe of the left lung	squamous cell carcinoma	G2	T2aN0M0	IB	2015-09-30	2015-09-30	Dx Biosamples.	CAD, atherosclerosis, hypertension
1379	F	59	Caucasian	lung cancer	middle lobe of the right lung	adenocarcinoma	G2	T1bN0M0	IA	2015-12-01	2015-12-01	Dx Biosamples.	nodular goiter, COPD, hypertension
1380	F	44	Caucasian	lung cancer	upper lobe of the right lung	adenocarcinoma	G2	T2aN0M0	IB	2015-12-02	2015-12-02	Dx Biosamples.	COPD, chronic gastritis
1381	F	57	Caucasian	lung cancer	lower lobe of the right lung	adenocarcinoma	G1	T2aN0M0	IB	2016-03-23	2016-03-23	Dx Biosamples.	CAD, atherosclerosis, atrial fibrillation, hypertension
1382	F	44	Caucasian	lung cancer	upper lobe of the left lung	adenocarcinoma	G1	T2aN0M0	IB	2016-03-24	03/24/2016	Dx Biosamples.	no
1383	F	69	Caucasian	lung cancer	upper lobe of the right lung	adenocarcinoma	G1	T1aN0M0	IA	2016-04-18	2016-06-02	Dx Biosamples.	obesity
1384	F	50	Caucasian	lung cancer	lower lobe of the right lung	mucinous adenocarcinoma	G1	T2aN0M0	IB	2016-04-19	04/29/2016	Dx Biosamples.	no
1385	F	61	Caucasian	lung cancer	upper lobe of the right lung	adenocarcinoma	G1	T2aN0M0	IB	2016-12-19	2016-12-21	Dx Biosamples.	CAD, hypertension, atherosclerosis, chronic bronchitis, pneumosclerosis
1386	F	65	Caucasian	lung cancer	upper lobe of the right lung	bronchioloalveolar carcinoma	N/A	T1aN0M0	IA	2017-03-14	2017-03-14	Dx Biosamples.	COPD, pulmonary failure, atherosclerosis, CAD
1387	F	61	Caucasian	lung cancer	lower lobe of the right lung	adenocarcinoma	G1	T2aN0M0	IB	2017-03-14	2017-03-28	Dx Biosamples.	CAD, hypertension, varicose vein disease, bronchial asthma, COPD, obesity
1388	F	62	Caucasian	lung cancer	lower lobe of the right lung	mucinous adenocarcinoma	G2	T1bN0M0	IA	2017-09-18	2017-09-19	Dx Biosamples.	hypertension
1389	F	61	Caucasian	lung cancer	upper lobe of the left lung	adenocarcinoma	G3	T1aN0M0	IA	2018-04-04	2018-04-12	Dx Biosamples.	chronic bronchitis
1390	F	47	Caucasian	lung cancer	upper lobe of the right lung	mucoepidermoid carcinoma	N/A	T1bN0M0	IA2	2019-08-22	2019-08-22	Dx Biosamples.	ovarian cancer in 2018, chronic gastritis
1391	F	36	Caucasian	lung cancer	lower lobe of the left lung	adenocarcinoma	G2	T2aN0M0	IB	2020-06-17	2020-06-17	Dx Biosamples.	chronic gastritis
1392	F	49	Caucasian	lung cancer	middle lobe of the right lung	squamous cell carcinoma	N/A	T2aN0M0	IB	2020-06-19	2020-06-19	Dx Biosamples.	right breast cancer - 2009, chronic bronchitis
LAB ID	Sex	Age	Race	Patient diagnosis	Primary	Histology	Grade	TNM (at diagnosis)	Stage	Date of sample collection	Date of surgery	Source
1393	F	51	Hispanic or Latino	NSCLC - Treatment Naïve	Adenocarcinoma of the lung	Adenocarcinoma	G3	T1N2M1	IV	2017-10-09	2017-09-20	Dx Biosamples.
1394	F	60	Caucasian	NSCLC - Treatment Naïve	Adenocarcinoma of the lung	Adenocarcinoma	NA	T1N2M1	IV	2017-07-05	2017-05-31	Dx Biosamples.
LAB ID	Sex	Age	Ethnicity	Patient diagnosis	Location	Histological diagnosis	Grade	TNM	Stage	Date of sample collection	Date of surgery	Source	Medical history
1395	F	53	Caucasian	lung cancer	upper lobe of the left lung	adenocarcinoma	G2	T2aN0M0	IB	2017-01-12	2017-01-12	Dx Biosamples.	no
1396	F	52	Caucasian	lung cancer	upper lobe of the right lung	adenocarcinoma	G1	T1aN0M0	IA	2017-02-09	2017-02-09	Dx Biosamples.	hypertension, obesity
1397	F	53	Caucasian	lung cancer	upper lobe of the right lung	adenocarcinoma	N/A	T2aN0M0	IB	2017-05-17	2017-05-12	Dx Biosamples.	floating kidney
1398	F	58	Caucasian	lung cancer	middle lobe of the right lung	adenocarcinoma	G2	T2aN0M0	IB	2017-06-26	2017-07-28	Dx Biosamples.	CAD, hypertension, varicose veins, obesity
1399	F	54	Caucasian	lung cancer	upper lobe of the right lung	mucinous adenocarcinoma	G1	T1bN0M0	IA	2018-01-30	2018-01-30	Dx Biosamples.	hypertension, chronic gastritis, chronic pancreatitis
1400	F	57	Caucasian	lung cancer	lower lobe of the right lung	adenocarcinoma	N/A	T2aN0M0	IB	2018-02-15	2018-02-15	Dx Biosamples.	melanoma in 2003, CAD, atherosclerosis, hypertension
1401	F	59	Caucasian	lung cancer	lower lobe of the left lung	adenocarcinoma	G2	T2aN0M0	IB	2018-08-24	2018-08-24	Dx Biosamples.	no
1402	F	52	Caucasian	lung cancer	upper lobe of the left lung	adenocarcinoma	G1	T2aN0M0	IB	2018-09-19	2018-09-19	Dx Biosamples.	breast fibroadenoma, obesity
1403	F	52	Caucasian	lung cancer	lower lobe of the left lung	adenocarcinoma	G2	T1cN0M0	IA3	2018-09-17	2018-09-18	Dx Biosamples.	hypertension
1404	F	54	Caucasian	lung cancer	upper lobe of the left lung	adenocarcinoma	G2	T2aN0M0	IB	2019-04-15	2019-04-15	Dx Biosamples.	CAD, hypertension, angina pectoris, obesity
1405	F	58	Caucasian	lung cancer	upper lobe of the left lung	adenocarcinoma	G1	T2aN0M0	IB	2019-05-23	2019-05-23	Dx Biosamples.	hypertension, diabetes mellitus type 2, chronic pancreatitis, gastritis
LAB ID	Sex	Age	Ethnicity	Patient diagnosis	Location	Histological diagnosis	Grade	TNM	Stage	Date of sample collection	Date of surgery	Source	Medical history
1406	F	59	Caucasian	lung cancer	upper lobe of the right lung	adenocarcinoma	G2	T2N0M0	IB	2011-06-22	2011-06-28	Reprocell USA Inc.	chronic bronchitis, hypertension
1407	F	60	Caucasian	lung cancer	upper lobe of the right lung	adenocarcinoma	G2-3	T1N0M0	IA	2011-12-26	2012-01-17	Reprocell USA Inc.	CAD, hypertension, angina pectoris, pneumosclerosis
1408	F	53	Caucasian	lung cancer	upper lobe of the right lung	squamous cell carcinoma	G2	T1N0M0	IA	2012-01-26	2012-02-04	Reprocell USA Inc.	COPD, pneumosclerosis, emphysema,chronic bronchitis, gallstone disease, chronic cholecystitis, nodular goiter
1409	F	49	Caucasian	lung cancer	upper lobe of the left lung	adenocarcinoma	G1-2	T2N0M0	IB	2012-02-22	2012-03-06	Reprocell USA Inc.	chronic bronchitis, pneumosclerosis, CAD, hypertension
1410	F	51	Caucasian	lung cancer	upper lobe of the left lung	adenocarcinoma and bronchioloalveolar carcinoma	G1	T2aN0M0	IB	2012-03-14	2012-03-15	Reprocell USA Inc.	CAD, hypertension, pneumosclerosis, emphysema, atherosclerosis, gallstone disease, chronic cholecystitis
1411	F	49	Caucasian	lung cancer	middle lobe of the right lung	adenocarcinoma	G2	T1N0M0	IA	2012-05-03	2012-05-24	Reprocell USA Inc.	hypertension, chronic cholecystitis, anemia, varicose vein disease
1412	F	58	Caucasian	lung cancer	upper lobe of the left lung	adenocarcinoma	G2	T2N0M0	IB	2012-05-14	2012-05-17	Reprocell USA Inc.	gastric ulcer, varicose vein disease, chronic bronchitis
1413	F	53	Caucasian	lung cancer	upper lobe of the right lung	squamous cell carcinoma	G2	T1aN0M0	IA	2013-02-06	2013-02-07	Reprocell USA Inc.	pneumosclerosis, emphysema, pulmonary failure, COPD, atherosclerotic cardiosclerosis, gastric ulcer, hypertension
1414	F	58	Caucasian	lung cancer	upper lobe of the right lung	squamous cell carcinoma	G2	T2aN0M0	IB	2014-09-25	2014-10-02	Reprocell USA Inc.	hypertension
1415	F	59	Caucasian	lung cancer	lower lobe of the right lung	adenocarcinoma	N/A	T2aN0M0	IB	2015-06-10	2015-06-10	Reprocell USA Inc.	no
1416	F	59	Caucasian	lung cancer	middle lobe of the right lung	adenocarcinoma	G2	T1bN0M0	IA	2015-12-01	2015-12-01	Reprocell USA Inc.	nodular goiter, COPD, hypertension
1417	F	44	Caucasian	lung cancer	upper lobe of the right lung	adenocarcinoma	G2	T2aN0M0	IB	2015-12-02	2015-12-02	Reprocell USA Inc.	COPD, chronic gastritis
1418	F	60	Caucasian	lung cancer	upper lobe of the right lung	adenocarcinoma	G1	T2aN0M0	IB	2015-12-24	2015-12-25	Reprocell USA Inc.	hypertension
1419	F	57	Caucasian	lung cancer	lower lobe of the right lung	adenocarcinoma	G1	T2aN0M0	IB	2016-03-23	2016-03-23	Reprocell USA Inc.	CAD, atherosclerosis, atrial fibrillation, hypertension
1420	F	44	Caucasian	lung cancer	upper lobe of the left lung	adenocarcinoma	G1	T2aN0M0	IB	2016-03-24	03/24/2016	Reprocell USA Inc.	no
1421	F	50	Caucasian	lung cancer	lower lobe of the right lung	mucinous adenocarcinoma	G1	T2aN0M0	IB	2016-04-19	04/29/2016	Reprocell USA Inc.	no
1422	F	53	Caucasian	lung cancer	upper lobe of the left lung	adenocarcinoma	G2	T2aN0M0	IB	2017-01-12	2017-01-12	Reprocell USA Inc.	no
1423	F	52	Caucasian	lung cancer	upper lobe of the right lung	adenocarcinoma	G1	T1aN0M0	IA	2017-02-09	2017-02-09	Reprocell USA Inc.	hypertension, obesity
1424	F	47	Caucasian	lung cancer	lower lobe of the right lung	adenocarcinoma	G1	T1aN0M0	IA	2017-04-10	2017-04-10	Reprocell USA Inc.	no
1425	F	53	Caucasian	lung cancer	upper lobe of the right lung	adenocarcinoma	N/A	T2aN0M0	IB	2017-05-17	2017-05-12	Reprocell USA Inc.	floating kidney
1426	F	58	Caucasian	lung cancer	middle lobe of the right lung	adenocarcinoma	G2	T2aN0M0	IB	2017-06-26	2017-07-28	Reprocell USA Inc.	CAD, hypertension, varicose vein disease, obesity
1427	F	54	Caucasian	lung cancer	upper lobe of the right lung	mucinous adenocarcinoma	G1	T1bN0M0	IA	2018-01-30	2018-01-30	Reprocell USA Inc.	hypertension, chronic gastritis, chronic pancreatitis
1428	F	57	Caucasian	lung cancer	lower lobe of the right lung	adenocarcinoma	N/A	T2aN0M0	IB	2018-02-15	2018-02-15	Reprocell USA Inc.	melanoma in 2003, CAD, atherosclerosis, hypertension
1429	F	59	Caucasian	lung cancer	lower lobe of the left lung	adenocarcinoma	G2	T2aN0M0	IB	2018-08-24	2018-08-24	Reprocell USA Inc.	no
1430	F	52	Caucasian	lung cancer	lower lobe of the left lung	adenocarcinoma	G2	T1cN0M0	IA3	2018-09-17	2018-09-18	Reprocell USA Inc.	hypertension
1431	F	52	Caucasian	lung cancer	upper lobe of the left lung	adenocarcinoma	G1	T2aN0M0	IB	2018-09-19	2018-09-19	Reprocell USA Inc.	breast fibroadenoma, obesity
1432	F	54	Caucasian	lung cancer	upper lobe of the left lung	adenocarcinoma	G2	T2aN0M0	IB	2019-04-15	2019-04-15	Reprocell USA Inc.	CAD, hypertension, angina, obesity
1433	F	58	Caucasian	lung cancer	upper lobe of the left lung	adenocarcinoma	G1	T2aN0M0	IB	2019-05-23	2019-05-23	Reprocell USA Inc.	hypertension, diabetes mellitus type 2, chronic pancreatitis, chronic gastritis
1434	F	59	Caucasian	lung cancer	upper lobe of the right lung	adenocarcinoma	G2	T2aN0M0	IB	2/21/2020	02/26/2020	Reprocell USA Inc.	hypertension, chronic heart failure, obesity
Lab ID	Anatomical Site	Histology	Gender	Age	Race	Tumor Size	AJCC Stage	TNM	Date of sample collection	Date of surgery	Source
2216	lung	NSCLC	F	64	Caucasian	no larget than 2 (cm)	0	TisN0M0	2021-02-23		Fidelis Research AD.
2217	lung	NSCLC	F	67	Caucasian	no larger than 3 (cm) across	IA1	T1miN0M0	2021-09-02		Fidelis Research AD.
2218	lung	NSCLC	F	54	Caucasian	no larget than 2 (cm)	0	TisN0M0	2021-05-06		Fidelis Research AD.
2219	lung	NSCLC	F	66	Caucasian	no larger than 3 (cm) across	IA1	T1miN0M0	2021-03-27		Fidelis Research AD.
2220	lung	NSCLC	F	46	Caucasian	no larget than 2 (cm)	0	TisN0M0	2021-05-15		Fidelis Research AD.
2221	lung	NSCLC	F	55	Caucasian	no larger than 3 (cm) across	IA1	T1miN0M0	2021-06-19		Fidelis Research AD.
2222	lung	NSCLC	F	53	Caucasian	no larger than 3 (cm) across	IA1	T1miN0M0	2021-07-19		Fidelis Research AD.
2223	lung	NSCLC	F	43	Caucasian	no larger than 3 (cm) across	IA1	T1miN0M0	2021-09-07		Fidelis Research AD.
2224	lung	NSCLC	F	50	Caucasian	no larger than 3 (cm) across	IA1	T1miN0M0	2021-07-06		Fidelis Research AD.
2225	lung	NSCLC	F	47	Caucasian	no larget than 2 (cm)	0	TisN0M0	2021-02-19		Fidelis Research AD.
2226	lung	NSCLC	F	75	Caucasian	no larger than 3 (cm) across	IA1	T1miN0M0	2021-04-23		Fidelis Research AD.
2227	lung	NSCLC	F	73	Caucasian	no larger than 3 (cm) across	IA1	T1miN0M0	2021-01-21		Fidelis Research AD.
2228	lung	NSCLC	F	55	Caucasian	no larger than 3 (cm) across	IA1	T1miN0M0	2021-06-27		Fidelis Research AD.
2229	lung	NSCLC	F	60	Caucasian	no larget than 2 (cm)	0	TisN0M0	2021-05-15		Fidelis Research AD.
2230	lung	NSCLC	F	51	Caucasian	no larger than 3 (cm) across	IA1	T1miN0M0	2021-05-27		Fidelis Research AD.
2231	lung	NSCLC	F	53	Caucasian	no larger than 3 (cm) across	IA1	T1miN0M0	2021-07-19		Fidelis Research AD.
2232	lung	NSCLC	F	48	Caucasian	no larger than 3 (cm) across	IA1	T1miN0M0	2021-05-16		Fidelis Research AD.
2233	lung	NSCLC	F	52	Caucasian	no larger than 3 (cm) across	IA1	T1miN0M0	2021-03-20		Fidelis Research AD.
2234	lung	NSCLC	F	38	Caucasian	no larget than 2 (cm)	0	TisN0M0	2021-07-17		Fidelis Research AD.
2235	lung	NSCLC	F	55	Caucasian	no larger than 3 (cm) across	IA1	T1miN0M0	2021-06-06		Fidelis Research AD.
2236	lung	NSCLC	F	59	Caucasian	no larget than 2 (cm)	0	TisN0M0	2021-07-02		Fidelis Research AD.
2237	lung	NSCLC	F	64	Caucasian	no larger than 3 (cm) across	IA1	T1miN0M0	2021-04-30		Fidelis Research AD.
2238	lung	NSCLC	F	65	Caucasian	no larger than 3 (cm) across	IA1	T1miN0M0	2021-05-28		Fidelis Research AD.
2239	lung	NSCLC	F	65	Caucasian	no larger than 3 (cm) across	IA1	T1miN0M0	2021-08-16		Fidelis Research AD.

## Sheet: AML 
LAB ID	Specimen	SERUM in STOCK	Ethnicity	Clinical diagnosis	Disease status	Hb, g/dL	Platelets	WBC	Lymphocytes	Neutrophils immature/mature	Monocytes	Organs involved	Blasts	Smoking history	Medical history	Tests	Date of sample collection	Date of surgery	Source	Medical history
1435	serum	1 x 1mL	Caucasian	AML transformed from CML	treatment resistant	5.3	10x109	33x109	0.207	0.68	0.06	bone marrow; spleen; liver; skin	blood - 6%; BM - 10%	no	CML, CAD, angina pectoris	Bcr/Abl (p210) - 15%	2014-10-30	2014-07-30	Reprocell USA Inc.	CML, CAD, angina pectoris
1436	serum	5 x 1mL	Caucasian	AML	at diagnosis	6.9	206x107	0.9x109	0.9	0.081	0.016	bone marrow	BM - 69%	no	CAD, atherosclerotic cardiosclerosis	CD 34 - 82.8%	2014-08-22	2014-08-20	Reprocell USA Inc.	CAD, atherosclerotic cardiosclerosis
1437	serum	1 x 1mL	Caucasian	AML	at diagnosis	7.7	206x109	19x109	0.16	0.6	0.08	bone marrow	blood - 14%; BM - 48.4%	no	CAD, hypertension, atherosclerosis, gallstones, chronic gastritis, chronic pyelonephritis	CD34 - 2.7%	2014-10-22	2014-10-20	Reprocell USA Inc.	CAD, hypertension, atherosclerosis, gallstones, chronic gastritis, chronic pyelonephritis
1438	serum	2 x 1mL	Caucasian	AML	at diagnosis	6.3	65x109	0.5x109	0.72	0.2	0.03	bone marrow	blood - 4%; BM - 40%	no	CAD	N/A	2014-10-28	2014-10-20	Reprocell USA Inc.	CAD
1439	serum	2 x 1mL	Caucasian	AML	at diagnosis	5.7	42x109	34x109	0.24	0.5	0.26	bone marrow	blood - 2%; BM - 67%	no	CAD, hypertension	CD 34 - 30.9%	2014-11-19	11/19/2014	Reprocell USA Inc.	CAD, hypertension
1440	serum	4 x 1mL	Caucasian	AML	at diagnosis	5.9	98x109	7.2x109	0.61	0.35	0.04	bone marrow	blood - 4%; BM - 19%	no	1998 - Hodgkin`s lymphoma	CD 34 not tested	2014-12-16	2014-12-12	Reprocell USA Inc.	1998 - Hodgkin`s lymphoma
1441	serum	5 x 1mL	Caucasian	AML	at diagnosis	5.8	128x109	4.8x109	0.66	0.24	0.066	bone marrow	blood - 2%; BM - 8%	no	no	CD34 - 4%	2015-02-03	2014-02-03	Reprocell USA Inc.	no
1442	serum	4 x 1mL	Caucasian	AML	at diagnosis	9.7	263x109	2.8x109	0.192	0.665	0.143	bone marrow	BM - 2%	no	no	N/A	2015-02-05	2014-12-26	Reprocell USA Inc.	no
1443	serum	2 x 1mL	Caucasian	AML transformed from Chronic Myeloproliferative Disorder	at diagnosis	7.9	34x109	39.4x109	0.17	0.7	0.02	bone marrow	blood - 8%; BM - 15%	no	CAD, discirculatory encephalopathy	karyotype 46, XX [20], bcr/abl and JakV617F not found	2015-02-10	2015-02-01	Reprocell USA Inc.	CAD, discirculatory encephalopathy
1444	serum	4 x 1mL	Caucasian	AML	at diagnosis	6.9	14x109	10.2x109	0.48	0.18	0.23	bone marrow	blood - 10.2%; BM - 67%	no	CAD	N/A	2015-02-11	2015-02-08	Reprocell USA Inc.	CAD
1445	serum	5 x 1mL	Caucasian	AML	at diagnosis	4	133x109	1.4x109	0.57	0.16	0.13	bone marrow	blood - 13%; BM - 73%	no	diabetes mellitus	CD 34 - 65%	2015-02-19	2015-02-14	Reprocell USA Inc.	diabetes mellitus
1446	serum	4 x 1mL	Caucasian	AML(M3)	at diagnosis	5.8	42x109	0.9x109	0.21	0.04	no	bone marrow	BM - 75%	no	no	CD 34 - 0.8%	2015-02-27	02/027/2015	Reprocell USA Inc.	no
1447	serum	2 x 1mL	Caucasian	AML(M5a)	at diagnosis	5.8	31x109	47.7x109	0.23	0.21	0.35	bone marrow	blood - 9%; BM - 75%	no	CAD, cardiosclerosis	N/A	2015-04-02	03/3/12015	Reprocell USA Inc.	CAD, cardiosclerosis
1448	serum	5 x 1mL	Caucasian	AML	at diagnosis	7.3	95x109	2.8x109	0.43	0.13	0.01	bone marrow	blood - 40%; BM - 48%	no	CAD, breast cancer	CD34 - 90%	2015-04-03	2015-03-30	Reprocell USA Inc.	CAD, breast cancer
1449	serum	2 x 1mL	Caucasian	AML transformed from MDS	at diagnosis	6.1	34x109	3.2x109	0.57	0.16	0.06	bone marrow	blood - 15%; BM - 13%	no	CAD, hypertension	CD 34 not tested	2015-04-10	2015-04-02	Reprocell USA Inc.	CAD, hypertension
1451	serum	5 x 1mL	Caucasian	AML(M3)	at diagnosis	7.1	50x109	1.5x109	0.64	0.03	0.14	bone marrow	blood - 10%; BM - 59%	no	no	N/A	2015-04-10	2015-04-08	Reprocell USA Inc.	no
1450	serum	2 x 1mL	Caucasian	AML	at diagnosis	7.6	76x109	39.7x109	0.59	0.087	0.22	bone marrow	blood - 10% ; BM - 98%	no	diabetes mellitus, CAD	N/A	2015-04-28	2015-04-28	Reprocell USA Inc.	diabetes mellitus, CAD
1452	serum	2 x 1mL	Caucasian	AML	at diagnosis	8.9	120x109	41x109	0.17	0.33	0.04	bone marrow	blood - 40%; BM - 73%	no	CAD	CD 34 - 18%	2015-07-09	2015-07-07	Reprocell USA Inc.	CAD
1453	serum	3 x 1mL	Caucasian	AML	at diagnosis	3.7	48x109	85x109	0.45	0.17	0.3	bone marrow	blood - 3%; BM - 22%	no	chronic gastritis	CD34 - 59%	2015-07-20	2015-07-17	Reprocell USA Inc.	chronic gastritis
1454	serum	2 x 1mL	Caucasian	AML	at diagnosis	6.8	71x109	1.3x109	0.66	0.13	0.11	bone marrow	blood - 3%; BM - 30%	no	CAD, chronic bronchitis	CD 34 - 57%	2015-08-07	2015-08-04	Reprocell USA Inc.	CAD, chronic bronchitis
1455	serum	1 x 1mL	Caucasian	AML	at diagnosis	7.9	144x109	3.6x109	0.26	0.15	0.02	bone marrow	blood - 57%; BM - 64.2%	no	CAD, postinfarction cardiosclerosis	CD34 - 97.3%	2015-08-20	2015-08-19	Reprocell USA Inc.	CAD, postinfarction cardiosclerosis
1456	serum	2 x 1mL	Caucasian	AML	at diagnosis	7	86x109	15.6x109	0.53	0.22	0.1	bone marrow	blood - 10%; BM - 88.7%	no	CAD, chronic renal failure	CD 34 not tested	2015-09-03	2015-09-02	Reprocell USA Inc.	CAD, chronic renal failure
1457	serum	4 x 1mL	Caucasian	AML transformed from MDS	at diagnosis	7.4	17x109	28.4x109	0.6	0.28	0.08	bone marrow	blood - 4%; BM - 18%	no	CAD, atherosclerotic cardiosclerosis	N/A	2015-09-04	2015-09-03	Reprocell USA Inc.	CAD, atherosclerotic cardiosclerosis
1458	serum	3 x 1mL	Caucasian	AML transformed from MDS	at diagnosis	5.2	6x109	31.7x109	0.8	0.11	0.02	bone marrow	blood - 4% ; BM - 65%	no	CAD, cardiosclerosis	CD 34 not tested	2015-09-28	2015-09-28	Reprocell USA Inc.	CAD, cardiosclerosis
1459	serum	1 x 1mL	Caucasian	AML(M3)	at diagnosis	8.4	10x109	1x109	0.12	0.05	0.07	bone marrow	blood - 2%; BM - 92%	no	CAD, cardiosclerosis, hypertension	CD 34 - 5.2%	2015-10-27	2015-10-27	Reprocell USA Inc.	CAD, cardiosclerosis, hypertension
1460	serum	4 x 1mL	Caucasian	AML	at diagnosis	7.5	60x109	8.77x109	0.05	0.54	0.21	bone marrow; salivary glands	blood - 18%; BM - 15.2%	30 years 1pack/day	diabetes mellitus	t(5;12); del 13q	2015-12-08	2015-12-07	Reprocell USA Inc.	diabetes mellitus
1461	serum	3 x 1mL	Caucasian	AML	at diagnosis	5.2	22x109	6.1x109	0.69	0.21	0.04	bone marrow	blood - 2%; BM - 42.4%	no	CAD, hypertension, diabetes mellitus type 2	CD45 - 99.9%; CD34 - 99.9%; CD117 - 99.9%; CD11c - 32%; CD33 - 74.1%; CD13 - 80.4%	2017-07-25	2017-07-20	Reprocell USA Inc.	CAD, hypertension, diabetes mellitus type 2
1462	serum	3 x 1mL	Caucasian	AML(M2)	at diagnosis	4.7	147x109	4.6x109	0.292	0.59	0.09	bone marrow	BM - 27%	no	diabetes mellitus type2; hypertension; nodular goiter; chronic cholecystitis; chronic gastritis; diffuse atrophic colitis	CD45 - 100%; CD34 - 43.43%; HLA-DR - 58.71%; CD117 - 8.59%; CD13 - 57.42%; CD33 - 86.67%; CD15 - 1.45%; CD4 - 6.57%; CD14 - 0.68%; CD11c - 89.52%; CD2 - 10.91%; CD5 - 3.84%; CD7 - 5.57%; CD10 - 31.78%; CD19 - 0.72%; CD38 - 2.09%; CD56 - 1.97%	2017-08-21	2017-08-17	Reprocell USA Inc.	diabetes mellitus type2; hypertension; nodular goiter; chronic cholecystitis; chronic gastritis; diffuse atrophic colitis
1463	serum	4 x 1mL	Caucasian	AML	at diagnosis	6.9	17x109	1.37x109	0.24	0.01	no	bone marrow	blood - 5%; BM - 38%	no	hypertension; chronic cystitis; obesity	CD11a - 37%; CD11c - 55%; CD13 - 98%; CD33 - 95%; CD34 - 7%; CD45 - 100%; CD117 - 88%; CD123 - 93%; HLA-DR - 7%; MPO - 94%	2017-09-06	2017-09-01	Reprocell USA Inc.	hypertension; chronic cystitis; obesity
1464	serum	1 x 1mL	Caucasian	AML(M5b)	at diagnosis	10.6	64x109	55.3x109	0.4	0.2	0.06	bone marrow	blood - 35%; BM - 65%	no	hypertension; chronic gastritis, obesity	CD4 - 93%; CD11c - 100%; CD11b - 87%; CD13 - 48%; CD14 - 62%; CD15 - 95%; CD33 - 100%; CD34 - 45%; CD45 - 100%; CD117 - 10%; CD56 - 86%; CD123 - 33%; HLA-DR - 98%; MPO - 3%	2017-09-29	2017-09-26	Reprocell USA Inc.	hypertension; chronic gastritis, obesity
1465	serum	4 x 1mL	Caucasian	Biphenotypic leukemia (pro - B - ALL and AML)	at diagnosis	4.8	23x109	55.62x109	0.03	no	no	bone marrow; gingiva	blood - 97%; BM - 91.5%	43 years 1 pack/day	hypertension; duodenal ulcer; obesity	CD19 - 66%; CD7 - 0.5%; CD117 - 42.5%; CD13 - 31.3%; CD33 - 78.4%; CD34 - 99.1%; HLA-DR - 89%; CD10 - 0.5%; TdT, CD79a, CD22 - positive	2017-10-05	2017-10-05	Reprocell USA Inc.	hypertension; duodenal ulcer; obesity
1466	serum	2 x 1mL	Caucasian	AML	at diagnosis	6.3	424x109	9.1x109	0.47	0.59	0.04	bone marrow	BM - 15%	no	CAD; hypertension	Cd117 - 61.8%; CD33 - 68.5; CD13 - 1.9%; CD15 - 0.5%; CD14 - 1.5%; CD36 - 31.9%; CD4 - 3.6%; CD64 - 3.8%; CD34 - 87.9%; Cd38 - 68.1%; HLA-DR - 23.4%; TdT - 0.4%	2017-10-11	2017-09-13	Reprocell USA Inc.	CAD; hypertension
1467	serum	1 x 1mL	Caucasian	AML(M5b)	at diagnosis	7.2	64x109	79.4x109	0.07	0.09	no	bone marrow	blood - 82%; BM - 85.4%	no	hypertension; obesity	CD4 - 95%; CD11a - 96%; CD11b - 96%; CD11c - 99%; CD13 - 52%; CD14 - 55%; CD16 - 28%; CD33 - 100%; CD34 - 0; CD45 - 100%; CD64 - 98%; CD117 - 4%; CD123 - 29%; HLA-DR - 99%	2017-11-08	2017-11-08	Reprocell USA Inc.	hypertension; obesity
1468	serum	4 x 1mL	Caucasian	AML(M2)	at diagnosis	7.2	31x109	6.45x109	0.45	0.24	0.05	bone marrow	blood - 18%; BM - 75.5%	no	chronic gastritis	CD4 - 72%; CD19 - 22%; CD11a - 88%; CD11b - 2%; CD11c - 7%; CD13 - 95%; CD14 - 0%; CD15 - 28%; CD33 - 99%; CD34 - 18%; CD45 - 100%; CD64 - 86%; CD117 - 92%; CD123 - 86%; HLA-DR - 90%; t(8;21)(q22;q22) was detected	2017-11-15	2017-11-13	Reprocell USA Inc.	chronic gastritis
1469	serum	4 x 1mL	Caucasian	AML(M1) transformed from CML)	at diagnosis	7.6	129x109	4.66x109	0.22	0.6	0.09	bone marrow; liver	blood - 4%; BM - 6.5%	no	hypertension; urolithiasis; obesity	t(9;22) was detected in 100% cells; PRAME was detected in 0.16% cells; WT1 was detected in 8.25% cells; CD45 - 100%; HLA-DR - 73.1%; CD33 - 71.4%; CD11c - 4.37%; CD13 - 14.46%; CD15 - 5.71%; CD14 - 1.11%; CD2 - 0.44%; CD4 - 0.84%; CD5 - 2.49%; CD7 - 11.89%; CD10 - 0.6%CD19 - 0.1%; CD22 - 0.0.4%; CD56 - 3.62%; CD34 - 71.45%; CD117 - 42.58%	2017-12-11	2017-11-24	Reprocell USA Inc.	hypertension; urolithiasis; obesity
LAB ID	Specimen	Volume Serum, mL	Ethnicity	Clinical diagnosis	Disease status	Hb, g/dL	Platelets	WBC	Lymphocytes	Neutrophils immature/mature	Monocytes	Organs involved	Blasts	Smoking history	Medical history	Tests	Date of sample collection	Date of surgery	Source	Medical history
1472	serum	1 x 1mL	Caucasian	AML	relapse	N/A	N/A	N/A	N/A	N/A	N/A	ovary	N/A	no	no	N/A	2016-10-20	1905-07-06	Dx Biosamples.	no
1473	serum	1 x 1mL	Caucasian	AML	at diagnosis	6.3	424x109	9.1x109	0.47	0.59	0.04	bone marrow	BM - 15%	no	CAD; hypertension	Cd117 - 61.8%; CD33 - 68.5; CD13 - 1.9%; CD15 - 0.5%; CD14 - 1.5%; CD36 - 31.9%; CD4 - 3.6%; CD64 - 3.8%; CD34 - 87.9%; Cd38 - 68.1%; HLA-DR - 23.4%; TdT - 0.4%	2017-10-11	2017-09-13	Dx Biosamples.	CAD; hypertension
1474	serum	1 x 1mL	Caucasian	AML	at diagnosis	3.7	48x109	85x109	0.45	0.17	0.3	bone marrow	blood - 3%; BM - 22%	no	chronic gastritis	CD34 - 59%	2015-07-20	2015-07-17	Dx Biosamples.	chronic gastritis
1475	serum	1 x 1mL	Caucasian	AML	at diagnosis	6.9	206x107	0.9x109	0.9	0.081	0.016	bone marrow	BM - 69%	no	CAD, atherosclerotic cardiosclerosis	CD 34 - 82.8%	2014-08-22	2014-08-20	Dx Biosamples.	CAD, atherosclerotic cardiosclerosis
1476	serum	1 x 1mL	Caucasian	AML	at diagnosis	5.9	98x109	7.2x109	0.61	0.35	0.04	bone marrow	blood - 4%; BM - 19%	no	1998 - Hodgkin`s lymphoma	CD 34 not tested	2014-12-16	2014-12-12	Dx Biosamples.	1998 - Hodgkin`s lymphoma
1477	serum	1 x 1mL	Caucasian	AML	at diagnosis	5.8	128x109	4.8x109	0.66	0.24	0.066	bone marrow	blood - 2%; BM - 8%	no	no	CD34 - 4%	2015-02-03	2014-02-03	Dx Biosamples.	no
1478	serum	1 x 1mL	Caucasian	AML	at diagnosis	9.7	263x109	2.8x109	0.192	0.665	0.143	bone marrow	BM - 2%	no	no	N/A	2015-02-05	2014-12-26	Dx Biosamples.	no
1479	serum	1 x 1mL	Caucasian	AML	at diagnosis	6.9	14x109	10.2x109	0.48	0.18	0.23	bone marrow	blood - 10.2%; BM - 67%	no	CAD	N/A	2015-02-11	2015-02-08	Dx Biosamples.	CAD
1480	serum	1 x 1mL	Caucasian	AML(M3)	at diagnosis	5.8	42x109	0.9x109	0.21	0.04	no	bone marrow	BM - 75%	no	no	CD 34 - 0.8%	2015-02-27	02/027/2015	Dx Biosamples.	no
1481	serum	1 x 1mL	Caucasian	AML	at diagnosis	7.3	95x109	2.8x109	0.43	0.13	0.01	bone marrow	blood - 40%; BM - 48%	no	CAD, breast cancer	CD34 - 90%	2015-04-03	2015-03-30	Dx Biosamples.	CAD, breast cancer
1482	serum	1 x 1mL	Caucasian	AML	at diagnosis	7.6	76x109	39.7x109	0.59	0.087	0.22	bone marrow	blood - 10% ; BM - 98%	no	diabetes mellitus, CAD	N/A	2015-04-28	2015-04-28	Dx Biosamples.	diabetes mellitus, CAD
1483	serum	1 x 1mL	Caucasian	AML	at diagnosis	8.9	120x109	41x109	0.17	0.33	0.04	bone marrow	blood - 40%; BM - 73%	no	CAD	CD 34 - 18%	2015-07-09	2015-07-07	Dx Biosamples.	CAD
1484	serum	1 x 1mL	Caucasian	AML	at diagnosis	6.8	71x109	1.3x109	0.66	0.13	0.11	bone marrow	blood - 3%; BM - 30%	no	CAD, chronic bronchitis	CD 34 - 57%	2015-08-07	2015-08-04	Dx Biosamples.	CAD, chronic bronchitis
1485	serum	1 x 1mL	Caucasian	AML	at diagnosis	7	86x109	15.6x109	0.53	0.22	0.1	bone marrow	blood - 10%; BM - 88.7%	no	CAD, chronic renal failure	CD 34 not tested	2015-09-03	2015-09-02	Dx Biosamples.	CAD, chronic renal failure
1486	serum	1 x 1mL	Caucasian	AML transformed from MDS	at diagnosis	5.2	6x109	31.7x109	0.8	0.11	0.02	bone marrow	blood - 4% ; BM - 65%	no	CAD, cardiosclerosis	CD 34 not tested	2015-09-28	2015-09-28	Dx Biosamples.	CAD, cardiosclerosis
1487	serum	1 x 1mL	Caucasian	AML	at diagnosis	7.5	60x109	8.77x109	0.05	0.54	0.21	bone marrow; salivary glands	blood - 18%; BM - 15.2%	30 years 1pack/day	diabetes mellitus	t(5;12); del 13q	2015-12-08	2015-12-07	Dx Biosamples.	diabetes mellitus
1488	serum	1 x 1mL	Caucasian	Biphenotypic leukemia (pro - B - ALL and AML)	at diagnosis	4.8	23x109	55.62x109	0.03	no	no	bone marrow; gingiva	blood - 97%; BM - 91.5%	43 years 1 pack/day	hypertension; duodenal ulcer; obesity	CD19 - 66%; CD7 - 0.5%; CD117 - 42.5%; CD13 - 31.3%; CD33 - 78.4%; CD34 - 99.1%; HLA-DR - 89%; CD10 - 0.5%; TdT, CD79a, CD22 - positive	2017-10-05	2017-10-05	Dx Biosamples.	hypertension; duodenal ulcer; obesity
1489	serum	1 x 1mL	Caucasian	AML(M2)	at diagnosis	7.2	31x109	6.45x109	0.45	0.24	0.05	bone marrow	blood - 18%; BM - 75.5%	no	chronic gastritis	CD4 - 72%; CD19 - 22%; CD11a - 88%; CD11b - 2%; CD11c - 7%; CD13 - 95%; CD14 - 0%; CD15 - 28%; CD33 - 99%; CD34 - 18%; CD45 - 100%; CD64 - 86%; CD117 - 92%; CD123 - 86%; HLA-DR - 90%; t(8;21)(q22;q22) was detected	2017-11-15	2017-11-13	Dx Biosamples.	chronic gastritis
LAB ID	Sex	Age	Ethnicity	Clinical diagnosis	Disease status	Hb, g/dL	Platelets	WBC	Lymphocytes	Neutrophils immature/mature	Monocytes	Organs involved	Blasts	Smoking history	Medical history	Tests	Date of sample collection	Date of surgery	Source	Medical history
2240	F	42	Caucasian	AML	relapse	12.8	143x109	4.7x109	0.52	0.41	0.03	bone marrow	BM-5%	no	lungs aspergillosis		2014-03-25	2013-06-03	Fidelis Research AD.	lungs aspergillosis
2241	F	78	Caucasian	AML	at diagnosis	5.7	42x109	34x109	0.24	0.5	0.26	bone marrow	blood - 2%; BM - 67%	no	CAD, hypertension	CD 34 - 30.9%	2014-11-19	11/19/201	Fidelis Research AD.	CAD, hypertension
2242	F	42	Caucasian	AML	at diagnosis	5.9	98x109	7.2x109	0.61	0.35	0.04	bone marrow	blood - 4%; BM - 19%	no	1998 - Hodgkin`s lymphoma	CD 34 not done	2014-12-16	2014-12-12	Fidelis Research AD.	1998 - Hodgkin`s lymphoma
2243	F	55	Caucasian	AML	at diagnosis	5.8	128x109	4.8x109	0.66	0.24	0.066	bone marrow	blood - 2%; BM - 8%	no	no	CD34 - 4%	2015-02-03	2014-02-03	Fidelis Research AD.	no
2244	F	58	Caucasian	AML	at diagnosis	9.7	263x109	2.8x109	0.192	0.665	0.143	bone marrow	BM - 2%	no	no		2015-02-05	2014-12-26	Fidelis Research AD.	no
2245	F	55	Caucasian	AML	at diagnosis	6.9	14x109	10.2x109	0.48	0.18	0.23	bone marrow	blood - 10.2%; BM - 67%	no	CAD		2015-02-11	2015-02-08	Fidelis Research AD.	CAD
2246	F	85	Caucasian	AML	at diagnosis	5.8	34x109	94x109	0.28	0.16	0.02	bone marrow	blood - 54%; BM - 69.2%	no	CAD, hypertension		2015-02-19	2015-02-17	Fidelis Research AD.	CAD, hypertension
2247	F	69	Caucasian	AML	at diagnosis	4	133x109	1.4x109	0.57	0.16	0.13	bone marrow	blood - 13%; BM - 73%	no	diabetes mellitus type 2	CD 34 - 65%	2015-02-19	2015-02-14	Fidelis Research AD.	diabetes mellitus type 2
2248	F	49	Caucasian	AML(M3)	at diagnosis	5.8	42x109	0.9x109	0.21	0.04	no	bone marrow	BM - 75%	no	no	CD 34 - 0.8%	2015-02-27	02/027/2015	Fidelis Research AD.	no
2249	F	64	Caucasian	AML	at diagnosis	7.3	95x109	2.8x109	0.43	0.13	0.01	bone marrow	blood - 40%; BM - 48%	no	CAD, breast cancer	CD34 - 90%	2015-04-03	2015-03-30	Fidelis Research AD.	CAD, breast cancer
2250	F	70	Caucasian	AML	at diagnosis	5.3	4x109	0.5x109	no (eosinophils- 23%, basophils - 1%)	0.01	no	bone marrow	BM - 62%	no	CAD, hypertension, B12 deficiency anemia	CD 34 - 90%	2015-07-15	2015-07-13	Fidelis Research AD.	CAD, hypertension, B12 deficiency anemia
2251	F	79	Caucasian	AML	at diagnosis	5.9	56x109	1.6x109	0.537	0.11	0.04	bone marrow	blood - 9%; BM - 48%	no	CAD; hypertension; atherosclerosis	N/A	2017-07-31	2017-07-26	Fidelis Research AD.	CAD; hypertension; atherosclerosis
2252	F	74	Caucasian	AML	at diagnosis	6.9	17x109	1.37x109	0.24	0.01	no	bone marrow	blood - 5%; BM - 38%	no	hypertension; chronic cystitis; obesity	CD11a - 37%; CD11c - 55%; CD13 - 98%; CD33 - 95%; CD34 - 7%; CD45 - 100%; CD117 - 88%; CD123 - 93%; HLA-DR - 7%; MPO - 94%	2017-09-06	2017-09-01	Fidelis Research AD.	hypertension; chronic cystitis; obesity
2253	F	61	Caucasian	Biphenotypic leukemia (pro - B - ALL and AML)	at diagnosis	4.8	23x109	55.62x109	0.03	no	no	bone marrow; gingiva	blood - 97%; BM - 91.5%	43 years 1 pack/day	hypertension; duodenal ulcer; obesity	CD19 - 66%; CD7 - 0.5%; CD117 - 42.5%; CD13 - 31.3%; CD33 - 78.4%; CD34 - 99.1%; HLA-DR - 89%; CD10 - 0.5%; TdT, CD79a, CD22 - positive	2017-10-05	2017-10-05	Fidelis Research AD.	hypertension; duodenal ulcer; obesity
2254	F	70	Caucasian	AML(M1-2)	at diagnosis	4.8	47x109	328x109	0.07	0.03	0.005	bone marrow; spleen; lymph nodes	blood - 87%; BM - 90.4%	no	hypertension; obesity	CD4 - 12%; CD117 - 34%; MPO - 43%; CD13 - 30%; CD33 - 100%; CD15 - 31%; CD64 - 44%; CD38 - 82%; CD11c - 100%; CD117 - 34%; HLA-DR - 7%; CD45 - 100%; CD11b - 31%	2019-01-18	2019-01-18	Fidelis Research AD.	hypertension; obesity
2255	F	77	Caucasian	AML	at diagnosis	8.8	255x109	64.1x109	0.05	0.08	no	bone marrow	blood - 86%; BM - 78%	no	CAD; hypertension; atherosclerosis	CD13, CD117, CD33, CD38,HLA-DR, CD45 - positive; MPO - negative	2019-01-23	2018-12-06	Fidelis Research AD.	CAD; hypertension; atherosclerosis
2256	F	69	Caucasian	AML(M5b)	at diagnosis	7.2	101x109	280x109	0.04	0.12	0.01	bone marrow	blood - 81%; BM - 89.6%	no	CAD; hypertension	CD4 - 100%; CD56 - 100%; CD34 - 4%; CD117 - 6%; MPO - 38%; CD13 - 96%; CD33 - 100%; CD15 - 33; CD14 - 87%; CD38 - 77%; CD11c - 100%; HLA-DR - 98%; CD45 - 100%; CD11b - 88%	2020-10-13	2020-10-13	Fidelis Research AD.	CAD; hypertension
2257	F	71	Caucasian	AML(M2)	at diagnosis	9.4	49x109	3.7x109	0.39	0.36	0.25	bone marrow	BM - 39.6%	no	CAD; hypertension; chronic heart failure, obesity	CD19 - 24%; CD7 - 52%; CD4 - 76%; MPO - 100%; CD13 - 43%; CD33 - 100%; CD15 - 36%; CD38 - 100%; CD11c - 92%CD34 - 61%; CD117 - 80%; CD45 - 100%; HLA-DR - 87%	2020-11-23	2020-11-23	Fidelis Research AD.	CAD; hypertension; chronic heart failure, obesity

## Sheet: Thyroid Cancer 
LAB ID	Sex	Age	Race	Patient diagnosis	Location	Histological diagnosis	TNM	Stage	Date of sample collection	Date of surgery	Source	Medical history
1700	F	53	White	thyroid cancer	thyroid	papillary carcinoma	T1N0M0	I	2019-05-23	2019-06-07	Dx Biosamples.	rheumatoid arthritis, obesity
1701	F	50	White	thyroid cancer	thyroid	papillary carcinoma	T2N0M0	I	2019-06-06	2019-06-06	Dx Biosamples.	obesity
1702	F	43	White	thyroid cancer	thyroid	papillary carcinoma	T1N0M0	I	2019-07-10	2019-07-09	Dx Biosamples.	no
1703	F	60	White	thyroid cancer	thyroid	papillary carcinoma	T3bN0M0	II	2019-07-30	2019-08-05	Dx Biosamples.	diabetes mellitus type 2, hypertension, CAD
1704	F	54	White	thyroid cancer	thyroid	papillary carcinoma	T1N0M0	I	2019-08-02	2019-10-07	Dx Biosamples.	chronic pancreatitis, chronic cholecystitis
1705	F	44	White	thyroid cancer	thyroid	papillary carcinoma	T1N0M0	I	2019-08-08	2019-09-24	Dx Biosamples.	chronic gastritis
1706	F	53	White	thyroid cancer	thyroid	papillary carcinoma	T3N1bM0	I	2019-08-27	2019-09-17	Dx Biosamples.	hypertension
1707	F	30	White	thyroid cancer	thyroid	papillary carcinoma	T1N0M0	I	2019-08-29	2019-09-16	Dx Biosamples.	atrial fibrillation, Extrasystoles
1708	F	59	White	thyroid cancer	thyroid	medullary carcinoma	T1N0M0	I	2019-09-17	2019-10-01	Dx Biosamples.	no
1709	F	38	White	thyroid cancer	thyroid	medullary carcinoma	T3N0M0	II	2019-10-09	2019-10-16	Dx Biosamples.	no
1710	F	39	White	thyroid cancer	thyroid	papillary carcinoma, follicular variant	T1N0M0	I	2019-10-10	2019-10-16	Dx Biosamples.	no
1711	F	18	White	thyroid cancer	thyroid	papillary carcinoma	T1N0M0	I	2019-11-14	2019-11-21	Dx Biosamples.	no
1712	F	32	White	thyroid cancer	thyroid	papillary carcinoma	T3N1bM0	I	2019-11-28	2020-02-10	Dx Biosamples.	no
1713	F	54	White	thyroid cancer	thyroid	papillary carcinoma, follicular variant	T1N0M0	I	2019-12-02	2019-12-05	Dx Biosamples.	no
1714	F	49	White	thyroid cancer	thyroid	papillary carcinoma	T2N0M0	I	2019-12-03	2019-12-04	Dx Biosamples.	no
1715	F	47	White	thyroid cancer	thyroid	follicular carcinoma	T2N0M0	I	2019-12-03	2019-12-04	Dx Biosamples.	chronic pyelonephritis, CAD, hypertension, obesity
1716	F	17	White	thyroid cancer	thyroid	papillary carcinoma	T1N0M0	I	2019-12-12	2019-12-12	Dx Biosamples.	underweight
1717	F	36	White	thyroid cancer	thyroid	papillary carcinoma	T1N0M0	I	2020-01-16	01/17/2020	Dx Biosamples.	no
1718	F	33	White	thyroid cancer	thyroid	papillary carcinoma, follicular variant	T1N0M0	I	2020-01-17	01/21/2020	Dx Biosamples.	no
1719	F	62	White	thyroid cancer	thyroid	papillary carcinoma	T3bN1aM0	II	2020-01-23	01/29/2020	Dx Biosamples.	no
1720	F	43	White	thyroid cancer	thyroid	papillary carcinoma, follicular variant	T2N0M0	I	2020-01-30	01/30/2020	Dx Biosamples.	obesity
1721	F	75	White	thyroid cancer	thyroid	follicular carcinoma	T1N0M0	I	2020-02-05	2020-05-02	Dx Biosamples.	CAD, hypertension, obesity
1722	F	52	White	thyroid cancer	thyroid	papillary carcinoma	T1N1bM0	I	2020-02-12	02/17/2020	Dx Biosamples.	obesity
1723	F	44	White	thyroid cancer	thyroid	papillary carcinoma, follicular variant	T1N0M0	I	2020-02-13	02/17/2020	Dx Biosamples.	obesity
1724	F	24	White	thyroid cancer	thyroid	papillary carcinoma, follicular variant	T1N1bM0	I	2020-02-17	02/19/2020	Dx Biosamples.	no
1725	F	25	White	thyroid cancer	thyroid	papillary carcinoma, follicular variant	T2N1bM0	I	2020-02-19	02/20/2020	Dx Biosamples.	no
1726	F	45	White	thyroid cancer	thyroid	papillary carcinoma, follicular variant	T3bN0M0	I	2020-03-04	2020-04-03	Dx Biosamples.	CIN
1727	F	44	White	thyroid cancer	thyroid	papillary carcinoma	T1N0M0	I	2020-03-16	2020-03-17	Dx Biosamples.	carotid aneurysm, gastric ulcer, hypertension, obesity
1728	F	49	White	thyroid cancer	thyroid	papillary carcinoma	T1N1aM0	I	2020-03-23	2020-03-25	Dx Biosamples.	obesity
1729	F	24	White	thyroid cancer	thyroid	papillary carcinoma	T1N0M0	I	2020-05-22	2020-05-26	Dx Biosamples.	no
1730	F	23	White	thyroid cancer	thyroid	papillary carcinoma, follicular variant	T1N1bM0	I	2020-06-03	2020-06-03	Dx Biosamples.	no
1731	F	67	White	thyroid cancer	thyroid	papillary carcinoma, follicular variant	T1N0M0	I	2020-07-09	2020-07-09	Dx Biosamples.	hypertension, chronic gastritis, chronic pyelonephritis, obesity
1732	F	30	White	thyroid cancer	thyroid	papillary carcinoma	T1N1bM0	I	2020-07-17	2020-07-20	Dx Biosamples.	no
1733	F	40	White	thyroid cancer	thyroid	papillary carcinoma	T3bN1bM0	I	2020-07-22	2020-07-23	Dx Biosamples.	obesity
1734	F	31	White	thyroid cancer	thyroid	papillary carcinoma	T1N0M0	I	2020-07-23	2020-07-23	Dx Biosamples.	breast cancer, obesity
Lab ID	Sex	Age	Diagnosis	Biosample histological diagnosis	Tumor size	TNM	Date of sample collection	Date of surgery	Source
2258	F	55	Thyroid	medullary thyroid cancer	is up to 1cm across	T1aN0M0		2020-11-11	Fidelis Research AD.
2259	F	61	Thyroid	medullary thyroid cancer	is up to 1cm across	T1aN0M0		2020-11-13	Fidelis Research AD.
2260	F	57	Thyroid	medullary thyroid cancer	is up to 1cm across	T1aN0M0		2020-11-13	Fidelis Research AD.
2261	F	48	Thyroid	medullary thyroid cancer	is up to 1cm across	T1aN0M0		2020-11-16	Fidelis Research AD.
2262	F	53	Thyroid	medullary thyroid cancer	is up to 1cm across	T1aN0M0		2020-11-19	Fidelis Research AD.
2263	F	62	Thyroid	medullary thyroid cancer	is up to 1cm across	T1aN0M0		2020-11-20	Fidelis Research AD.
2264	F	55	Thyroid	medullary thyroid cancer	is up to 1cm across	T1aN0M0		2020-11-23	Fidelis Research AD.
2265	F	59	Thyroid	medullary thyroid cancer	is up to 1cm across	T1aN0M0		2020-11-23	Fidelis Research AD.
2266	F	53	Thyroid	medullary thyroid cancer	is up to 1cm across	T1aN0M0		2020-11-27	Fidelis Research AD.
2267	F	57	Thyroid	medullary thyroid cancer	is up to 1cm across	T1aN0M0		2020-11-30	Fidelis Research AD.
2268	F	51	Thyroid	medullary thyroid cancer	is up to 1cm across	T1aN0M0		2020-12-02	Fidelis Research AD.
2269	F	56	Thyroid	medullary thyroid cancer	is up to 1cm across	T1aN0M0		2020-12-03	Fidelis Research AD.
2270	F	63	Thyroid	medullary thyroid cancer	is up to 1cm across	T1aN0M0		2020-12-09	Fidelis Research AD.
2271	F	56	Thyroid	medullary thyroid cancer	is up to 1cm across	T1aN0M0		2021-06-19	Fidelis Research AD.
2272	F	43	Thyroid	medullary thyroid cancer	is up to 1cm across	T1aN0M0		2021-07-26	Fidelis Research AD.
2273	F	47	Thyroid	medullary thyroid cancer	is up to 1cm across	T1aN0M0		2021-08-01	Fidelis Research AD.
2274	F	60	Thyroid	medullary thyroid cancer	is up to 1cm across	T1aN0M0		2021-07-23	Fidelis Research AD.
2275	F	52	Thyroid	medullary thyroid cancer	is up to 1cm across	T1aN0M0		2021-07-24	Fidelis Research AD.
2276	F	45	Thyroid	medullary thyroid cancer	is up to 1cm across	T1aN0M0		2021-08-02	Fidelis Research AD.
2277	F	48	Thyroid	medullary thyroid cancer	is up to 1cm across	T1aN0M0		2021-05-27	Fidelis Research AD.
2278	F	35	Thyroid	medullary thyroid cancer	is up to 1cm across	T1aN0M0		2021-05-30	Fidelis Research AD.
2279	F	42	Thyroid	medullary thyroid cancer	is up to 1cm across	T1aN0M0		2021-06-01	Fidelis Research AD.
2280	F	45	Thyroid	medullary thyroid cancer	is up to 1cm across	T1aN0M0		2021-06-03	Fidelis Research AD.
2281	F	54	Thyroid	medullary thyroid cancer	is up to 1cm across	T1aN0M0		2021-06-10	Fidelis Research AD.
2282	F	50	Thyroid	medullary thyroid cancer	is up to 1cm across	T1aN0M0		2021-07-04	Fidelis Research AD.
2283	F	60	Thyroid	medullary thyroid cancer	is up to 1cm across	T1aN0M0		2021-07-21	Fidelis Research AD.
2284	F	50	Thyroid	medullary thyroid cancer	is up to 1cm across	T1aN0M0		2021-06-22	Fidelis Research AD.
2285	F	42	Thyroid	medullary thyroid cancer	is up to 1cm across	T1aN0M0		2021-07-13	Fidelis Research AD.
2286	F	45	Thyroid	medullary thyroid cancer	is up to 1cm across	T1aN0M0		2021-06-19	Fidelis Research AD.
2287	F	32	Thyroid	medullary thyroid cancer	is up to 1cm across	T1aN0M0		2021-07-26	Fidelis Research AD.
2288	F	38	Thyroid	medullary thyroid cancer	is up to 2cm across	T1bN0M0		2021-08-01	Fidelis Research AD.
2289	F	40	Thyroid	medullary thyroid cancer	is up to 2cm across	T1bN0M0		2021-08-02	Fidelis Research AD.
2290	F	35	Thyroid	medullary thyroid cancer	is up to 2cm across	T1bN0M0		2021-08-11	Fidelis Research AD.
2291	F	45	Thyroid	medullary thyroid cancer	is up to 2cm across	T1bN0M0		2021-08-16	Fidelis Research AD.
2292	F	61	Thyroid	medullary thyroid cancer	is up to 2cm across	T1bN0M0		2021-08-24	Fidelis Research AD.

## Sheet: Melanoma Cancer 
LAB ID	Sex	Age	Race	Patient diagnosis	Location	Histological diagnosis	TNM	Stage	Date of sample collection	Date of surgery	Source	Medical history
1735	F	34	White	melanoma	hip skin	pigmented melanoma, spindle cell type	T3bN0M0	IIB	2018-10-24	2018-10-26	Dx Biosamples.	no
1736	F	54	White	melanoma	brain mets	pigmented melanoma, epithelioid cell type	recurrent	IV	2018-11-09	2018-11-13	Dx Biosamples.	CAD, hypertension
1737	F	38	White	melanoma	hip skin	melanoma, epithelioid cell type	T2aN0M0	IB	2018-11-14	2018-10-24	Dx Biosamples.	hypertension
1738	F	79	White	melanoma	shoulder skin	poorly pigmented nodular melanoma, spindle cell type	T2aN0M0	IB	2018-01-19	2018-12-20	Dx Biosamples.	CAD, atherosclerosis, hypertension, obesity
1739	F	38	White	melanoma	nasal mucosa	pigmented melanoma, epithelioid cell type	T4aN1M0	IVA	2018-12-18	2018-12-27	Dx Biosamples.	no
1740	F	67	White	melanoma	low back skin	melanoma in situ	TisN0M0	0	2019-01-11	2019-01-11	Dx Biosamples.	CAD, atherosclerosis, hypertension, obesity
1741	F	56	White	melanoma	chick, salivary gland mets	pigmented melanoma, epithelioid cell type	T3bN2bM1a	IV	2019-01-14	2019-01-15	Dx Biosamples.	psoriatic arthritis, CAD, hypertension, chronic gastritis, duodenal ulcer
1742	F	59	White	melanoma	shin skin	melanoma	T1aN0M0	IA	2019-01-17	2019-01-17	Dx Biosamples.	CAD, atherosclerosis, hypertension
1743	F	82	White	melanoma	nasal mucosa	pigmented melanoma, epithelioid cell type	T3N0M0	III	2019-01-23	2019-01-23	Dx Biosamples.	epiglottis tumor, CAD, atherosclerosis, cholelithiasis, hypertension, chronic cholecystitis, obesity
1744	F	39	White	melanoma	back skin	pigmented melanoma, epithelioid cell type	T1aN0M0	IA	2019-01-29	2019-01-29	Dx Biosamples.	hypertension
1745	F	67	White	melanoma	shoulder skin	pigmented nodular melanoma, spindle cell type	T4bN3bM0	IIID	2019-02-19	2019-02-19	Dx Biosamples.	hypertension, chronic venous insufficiency
1746	F	64	White	melanoma	hip skin	poorly pigmented nodular melanoma, epithelioid cell type	T4bN2cM0	IIIC	2019-03-21	2019-03-21	Dx Biosamples.	hypertension, obesity
1747	F	77	White	melanoma	foot	melanoma	T4bN0M0	IIC	2019-03-29	2019-03-28	Dx Biosamples.	hypertension
1748	F	73	White	melanoma	chick	pigmented melanoma, epithelioid cell type	T1aN0M0	IA	2019-04-19	2019-04-19	Dx Biosamples.	CAD, hypertension, diabetes mellitus type 2
1749	F	80	White	melanoma	skin of the parotid area	melanoma, epithelioid cell type	T1aN0M0	IA	2019-04-26	2019-04-24	Dx Biosamples.	CAD, hypertension
1750	F	32	White	melanoma	brain mets	pigmented melanoma, epithelioid cell type	recurrent	IV	2019-05-29	2019-06-04	Dx Biosamples.	no
1751	F	50	White	melanoma	mucosa of hard palate	pigmented melanoma, epithelioid cell type	T4aN0M0	IVA	2019-05-30	2019-05-30	Dx Biosamples.	hypertension, obesity
1752	F	47	White	melanoma	buttock skin	non-pigmented nodular melanoma, epithelioid cell type	T3aN1bM0	IIIB	2019-06-20	2019-06-20	Dx Biosamples.	no
1753	F	79	White	melanoma	skin of the back	pigmented nodular melanoma, spindle cell type	T4bN0M0	IIC	2019-07-02	2019-07-04	Dx Biosamples.	hypertension
1754	F	29	White	melanoma	hip skin	pigmented melanoma, epithelioid cell type	T3bN0M0	IIB	2019-12-03	12/04/20219	Dx Biosamples.	no
1755	F	67	White	melanoma	CUP, brain mts	pigmented melanoma	CUP	IV	2019-10-09	2019-10-16	Dx Biosamples.	CAD, atherosclerosis, hypertension
1756	F	85	White	melanoma	back skin	pigmented nodular melanoma, epithelioid cell type	T4bN0M0	IIC	2019-12-17	2019-12-19	Dx Biosamples.	diabetes mellitus type 2, hypertension, obesity
1757	F	68	White	melanoma	skin of the ear	pigmented melanoma, spindle cell type	T2aN0M0	IB	2020-01-31	2020-03-02	Dx Biosamples.	hypertension, obesity
1758	F	55	White	melanoma	foot skin	melanoma	T4bN0M0	IIC	2020-01-31	2020-01-31	Dx Biosamples.	chronic gastritis, chronic pancreatitis, obesity
1759	F	30	White	melanoma	shoulder skin	melanoma in situ	TisN0M0	0	2020-02-07	2020-11-02	Dx Biosamples.	sinus bradycardia, chronic gastritis
2293	F	30	Caucasian	melanoma	skin left shoulder	nodular pigmented melanoma; epithelioid cell type	T1aN0M0	IA	2007-05-30	2007-06-01	Reprocell USA Inc.	no
2294	F	58	Caucasian	melanoma	N/A	pigmented nodular melanoma	T2aN0M0	IB	01/19/2010	01/19/2010	Reprocell USA Inc.	bronchial asthma, pneumosclerosis, emphysema, hypertension, atherosclerotic cardiosclerosis
2295	F	71	Caucasian	melanoma	foot skin	pigmented nodular melanoma, epithelioid and spindle cell type	T3bN0M0	IIB	2011-04-06	2011-04-08	Reprocell USA Inc.	no
2296	F	43	Caucasian	melanoma	forearm skin	nodular melanoma, epithelioid cell type	T1bN0M0	IB	2011-04-06	2011-04-11	Reprocell USA Inc.	no
2297	F	54	Caucasian	melanoma	abdominal skin	melanoma, epithelioid cell type	T2aN0M0	IB	2011-08-11	2011-08-11	Reprocell USA Inc.	no
2298	F	63	Caucasian	melanoma	back skin	melanoma, epithelioid cell type	T1aN0M0	IA	2011-09-21	2011-09-21	Reprocell USA Inc.	no
2299	F	47	Caucasian	melanoma	torso skin	melanoma, epithelioid cell type	T4bN0M0	IIC	2012-03-16	2012-03-16	Reprocell USA Inc.	no
2300	F	48	Caucasian	melanoma	back skin	pigmented melanoma	T1aN0M0	IA	2012-03-27	2012-03-27	Reprocell USA Inc.	no
2301	F	78	Caucasian	melanoma	back skin	melanoma	T2bN0M0	IIA	2013-11-06	2012-05-03	Reprocell USA Inc.	hypertension, chronic gastritis, chronic cholecystitis, obesity
2302	F	36	Caucasian	melanoma	chest skin	non-pigmented nodular melanoma, epithelioid cell type	T2bN0M0	IIA	2014-10-21	2014-10-22	Reprocell USA Inc.	no
2303	F	28	Caucasian	melanoma	back skin	poorly pigmented nodular melanoma, epithelioid cell type	T2bN0M0	IIA	2015-03-03	2015-03-04	Reprocell USA Inc.	hypertension, obesity
2304	F	55	Caucasian	melanoma	low back skin	non-pigmented nodular melanoma, epithelioid cell type	T2aN0M0	IB	2015-10-20	2015-10-21	Reprocell USA Inc.	hypertension
2305	F	52	Caucasian	melanoma	skin of the left forearm	pigmented nodular melanoma, spindle cell type	T1bN0M0	IB	2015-12-08	2015-12-08	Reprocell USA Inc.	chronic gastritis
2306	F	56	Caucasian	melanoma	chest skin	pigmented melanoma, epithelioid cell type	T2aN0M0	IB	2015-12-29	2016-01-11	Reprocell USA Inc.	no
2307	F	44	Caucasian	melanoma	back skin	pigmented melanoma, epithelioid cell type	T1aN0M0	IA	2016-06-01	2016-06-02	Reprocell USA Inc.	hypertension
2308	F	71	Caucasian	melanoma	skin of the right cheek	pigmented melanoma, epithelioid cell type	T1aN0M0	IA	2016-08-19	2016-08-22	Reprocell USA Inc.	rheumatoid arthritis
2309	F	52	Caucasian	melanoma	shoulder skin	pigmented melanoma, epithelioid cell type	T1aN0M0	IA	2016-08-30	2016-08-31	Reprocell USA Inc.	no
2310	F	68	Caucasian	melanoma	skin of the right cheek	non-pigmented melanoma, epithelioid cell type	T1bN0M0	IB	2017-03-21	2017-03-27	Reprocell USA Inc.	CAD, atherosclerosis
2311	F	70	Caucasian	melanoma	maxillary sinus	pigmented melanoma, epithelioid cell type	T4aN0M0	IIB	2017-04-06	2017-04-06	Reprocell USA Inc.	hypertension
2312	F	51	Caucasian	melanoma	toe skin	non-pigmented melanoma, epithelioid cell type	T4bN0M0	IIC	2017-11-02	2017-11-03	Reprocell USA Inc.	hypertension
2313	F	85	Caucasian	melanoma	foot	non-pigmented nodular melanoma, epithelioid cell type	T2bN0M0	IIA	2018-03-02	2018-03-02	Reprocell USA Inc.	CAD, hypertension, atherosclerosis, obesity
2314	F	53	Caucasian	melanoma	leg skin	non-pigmented nodular melanoma, epithelioid cell type	T1bN0M0	IB	2018-04-12	2018-04-17	Reprocell USA Inc.	hypertension, obesity
2315	F	39	Caucasian	melanoma	back skin	pigmented nodular melanoma, epithelioid cell type	T4aN0M0	IIB	2018-05-16	2018-05-18	Reprocell USA Inc.	hypertension, obesity
2316	F	66	Caucasian	melanoma	foot	non-pigmented melanoma, epithelioid and spindle cell type	T3bN0M0	IIB	2018-06-21	2018-06-29	Reprocell USA Inc.	hypertension, obesity
2317	F	82	Caucasian	melanoma	urethra	non-pigmented melanoma, epithelioid cell type	T1N0M0	I	2019-11-11	2019-11-14	Reprocell USA Inc.	CAD, angina pectoris, hypertension, chronic venous insufficiency
2318	F	65	Caucasian	melanoma	skin cheeks	melanoma, epithelioid cell type	T1bN0M0	IB	2020-01-30	2020-01-30	Reprocell USA Inc.	hypertension , obesity
2319	F	57	Caucasian	melanoma	back skin	pigmented melanoma, epithelioid cell type	T1bN0M0	IA	2020-07-28	2020-07-28	Reprocell USA Inc.	hypertension, chronic pancreatitis
2320	F	83	Caucasian	melanoma	cheek skin	regressed melanoma	T1bN0M0	IB	2020-08-04	2020-08-06	Reprocell USA Inc.	hypertension, diabetes mellitus type 2, obesity
2321	F	35	Caucasian	melanoma	cheek skin	pigmented melanoma, epithelioid cell type	T1aN0M0	IA	2020-08-25	2020-08-25	Reprocell USA Inc.	obesity
2322	F	42	Caucasian	melanoma	shoulder skin	poorly pigmented melanoma, epithelioid cell type	T1aN0M0	IA	2020-09-25	2020-09-25	Reprocell USA Inc.	brain tumor - 2010
2323	F	62	Caucasian	melanoma	skin of the back	pigmented melanoma, epithelioid cell type	T1bN0M0	IA	2021-04-01	2021-04-02	Reprocell USA Inc.	hypertension, obesity
Lab ID	Age	Gender	Ethnicity	Dianosis	collection country	TNM	Tumor Size	Treatment	Date of sample collection	Date of surgery	Source
2324	50	F	cauc./white	Superficial spreading melanoma	Ukraine	T1aN0M0	less than 0.8 mm	treatment naive	2021-01-07		Fidelis Research AD.
2325	62	F	cauc./white	Superficial spreading melanoma	Ukraine	T1aN0M0	less than 0.8 mm	treatment naive	2021-01-16		Fidelis Research AD.
2326	58	F	cauc./white	Superficial spreading melanoma	Ukraine	T1aN0M0	less than 0.8 mm	treatment naive	2021-01-25		Fidelis Research AD.
2327	62	F	cauc./white	Superficial spreading melanoma	Ukraine	T1aN0M0	less than 0.8 mm	treatment naive	2021-01-23		Fidelis Research AD.
2328	51	F	cauc./white	Superficial spreading melanoma	Ukraine	T1aN0M0	less than 0.8 mm	treatment naive	2021-01-26		Fidelis Research AD.
2329	49	F	cauc./white	Superficial spreading melanoma	Ukraine	T1aN0M0	less than 0.8 mm	treatment naive	2021-01-30		Fidelis Research AD.
2330	65	F	cauc./white	Superficial spreading melanoma	Ukraine	T1aN0M0	less than 0.8 mm	treatment naive	2021-01-16		Fidelis Research AD.
2331	47	F	cauc./white	Superficial spreading melanoma	Ukraine	T1aN0M0	less than 0.8 mm	treatment naive	2021-02-02		Fidelis Research AD.
2332	42	F	cauc./white	Superficial spreading melanoma	Ukraine	T1aN0M0	less than 0.8 mm	treatment naive	2021-02-12		Fidelis Research AD.
2333	55	F	cauc./white	Superficial spreading melanoma	Ukraine	T1aN0M0	less than 0.8 mm	treatment naive	2021-02-11		Fidelis Research AD.
2334	60	F	cauc./white	Superficial spreading melanoma	Ukraine	T1aN0M0	less than 0.8 mm	treatment naive	2021-03-15		Fidelis Research AD.
2335	65	F	cauc./white	Superficial spreading melanoma	Ukraine	T1aN0M0	less than 0.8 mm	treatment naive	2021-03-15		Fidelis Research AD.
2336	71	F	cauc./white	Superficial spreading melanoma	Ukraine	T1aN0M0	less than 0.8 mm	treatment naive	2021-03-15		Fidelis Research AD.
2337	55	F	cauc./white	Superficial spreading melanoma	Ukraine	T1aN0M0	less than 0.8 mm	treatment naive	2021-03-17		Fidelis Research AD.
2338	59	F	cauc./white	Superficial spreading melanoma	Ukraine	T1aN0M0	less than 0.8 mm	treatment naive	2021-03-17		Fidelis Research AD.
2339	64	F	cauc./white	Superficial spreading melanoma	Ukraine	T1aN0M0	less than 0.8 mm	treatment naive	2021-03-22		Fidelis Research AD.
2340	66	F	cauc./white	Superficial spreading melanoma	Ukraine	T1aN0M0	less than 0.8 mm	treatment naive	2021-03-22		Fidelis Research AD.
2341	72	F	cauc./white	Superficial spreading melanoma	Ukraine	T1aN0M0	less than 0.8 mm	treatment naive	2021-03-17		Fidelis Research AD.
2342	64	F	cauc./white	Superficial spreading melanoma	Ukraine	T1aN0M0	less than 0.8 mm	treatment naive	2021-03-17		Fidelis Research AD.
2343	58	F	cauc./white	Superficial spreading melanoma	Ukraine	T1aN0M0	less than 0.8 mm	treatment naive	2021-03-23		Fidelis Research AD.
2344	60	F	cauc./white	Superficial spreading melanoma	Ukraine	T1aN0M0	less than 0.8 mm	treatment naive	2021-03-28		Fidelis Research AD.
2345	65	F	cauc./white	Superficial spreading melanoma	Ukraine	T1aN0M0	less than 0.8 mm	treatment naive	2021-04-05		Fidelis Research AD.
2346	71	F	cauc./white	Superficial spreading melanoma	Ukraine	T1aN0M0	less than 0.8 mm	treatment naive	2021-04-11		Fidelis Research AD.
2347	55	F	cauc./white	Superficial spreading melanoma	Ukraine	T1aN0M0	less than 0.8 mm	treatment naive	2021-04-16		Fidelis Research AD.
2348	59	F	cauc./white	Superficial spreading melanoma	Ukraine	T1aN0M0	less than 0.8 mm	treatment naive	2021-04-19		Fidelis Research AD.
2349	64	F	cauc./white	Superficial spreading melanoma	Ukraine	T1aN0M0	less than 0.8 mm	treatment naive	2021-04-24		Fidelis Research AD.
2350	66	F	cauc./white	Superficial spreading melanoma	Ukraine	T1aN0M0	less than 0.8 mm	treatment naive	2021-04-26		Fidelis Research AD.
2351	33	F	cauc./white	Superficial spreading melanoma	Ukraine	T1aN0M0	less than 0.8 mm	treatment naive	2021-04-30		Fidelis Research AD.
2352	45	F	cauc./white	Superficial spreading melanoma	Ukraine	T1aN0M0	less than 0.8 mm	treatment naive	2021-05-02		Fidelis Research AD.
2353	50	F	cauc./white	Superficial spreading melanoma	Ukraine	T1aN0M0	less than 0.8 mm	treatment naive	2021-05-07		Fidelis Research AD.

## Sheet: Colorectal Cancer
LAB ID	Sex	Age	Race	Patient diagnosis	Location	Histological diagnosis	Grade	TNM	Stage	Date of sample collection	Date of surgery	Source	Medical history
1760	F	82	White	CRC	rectum	adenocarcinoma	G1	T1N0M0	I	2020-01-15	01/15/2020	Dx Biosamples.	thyroid cancer, hypertension, obesity
1761	F	60	White	CRC	ascending colon	adenocarcinoma	G2	T3N0M0	IIA	2020-01-21	01/21/2020	Dx Biosamples.	no
1762	F	44	White	CRC	sigmoid, lung mets	adenocarcinoma	N/A	T3NxM1a	IVA	2020-01-30	2020-03-02	Dx Biosamples.	no
1763	F	50	White	CRC	rectum	adenocarcinoma	G2	T4bN0M0	IIC	2020-01-31	2020-04-02	Dx Biosamples.	chronic gastritis, varicose veins
1764	F	74	White	CRC	cecum	adenocarcinoma	G2	T3N0M0	IIA	2020-01-31	2020-04-02	Dx Biosamples.	hypertension, aortic stenosis, chronic heart failure, Parkinson's disease, obesity
1765	F	63	White	CRC	rectum	adenocarcinoma	N/A	T4bN1aM0	IIIC	2020-01-31	2020-08-03	Dx Biosamples.	hypertension, anemia
1766	F	69	White	CRC	rectum	adenocarcinoma	G1	T1N0M0	I	2020-02-07	2020-07-02	Dx Biosamples.	no
1767	F	67	White	CRC	rectum	adenocarcinoma	G2	T2N0M0	I	2020-02-07	2020-07-02	Dx Biosamples.	Parkinson's disease, chronic gastritis, chronic cholecystitis
1768	F	61	White	CRC	transverse colon	adenocarcinoma	G3	T3N0M0	IIA	2020-02-12	2020-12-02	Dx Biosamples.	hypothyroidism
1769	F	62	White	CRC	sigmoid	adenocarcinoma	G2	T2N0M0	I	2020-02-14	02/14/2020	Dx Biosamples.	hypertension, obesity
1770	F	30	White	CRC	rectum	adenocarcinoma	G1	T1N0M0	I	2020-02-17	02/17/2020	Dx Biosamples.	underweight
1771	F	62	White	CRC	sigmoid	adenocarcinoma	G1	T2N1aM0	IIIA	2020-02-19	02/19/2020	Dx Biosamples.	obesity
1772	F	58	White	CRC	rectum	adenocarcinoma	N/A	T3N1bM0	IIIB	2020-02-25	2020-08-03	Dx Biosamples.	no
1773	F	61	White	CRC	sigmoid	adenocarcinoma	G1	T3N0M0	IIA	2020-02-25	02/26/2020	Dx Biosamples.	no
1774	F	67	White	CRC	rectum	adenocarcinoma	G2	T2N0M0	I	2020-02-25	02/26/2020	Dx Biosamples.	hypertension
1775	F	72	White	CRC	sigmoid	adenocarcinoma	G2	T2N0M0	I	2020-02-28	02/28/2020	Dx Biosamples.	hypertension, obesity
1776	F	78	White	CRC	sigmoid	adenocarcinoma	G2	T2N0M0	I	2020-03-11	2020-12-03	Dx Biosamples.	hypertension, chronic cholecystitis
1777	F	80	White	CRC	rectum	adenocarcinoma	G1	T2N0M0	I	2020-03-11	2020-09-04	Dx Biosamples.	hypertension, chronic atrophic gastritis
1778	F	78	White	CRC	sigmoid	adenocarcinoma	G1	T1N0M0	I	2020-03-24	03/24/2020	Dx Biosamples.	CAD, cardiosclerosis, hypertension
1779	F	53	White	CRC	sigmoid	adenocarcinoma	G2	T3N0M0	IIA	2020-03-25	03/25/2020	Dx Biosamples.	hypertension, chronic gastritis
1780	F	65	White	CRC	ascending colon	adenocarcinoma	G1	T2N0M0	I	2020-05-21	2020-05-22	Dx Biosamples.	chronic gastritis
1781	F	41	White	CRC	cecum	mucinous adenocarcinoma	G2	T3N1aM0	IIIB	2020-05-28	2020-05-29	Dx Biosamples.	no
1782	F	59	White	CRC	hepatic flexure	adenocarcinoma	G2	T3N0M0	IIA	2020-06-05	2020-06-05	Dx Biosamples.	chronic gastritis, obesity
1783	F	56	White	CRC	sigmoid	adenocarcinoma	G1	T3N0M0	IIA	2020-06-22	2020-06-23	Dx Biosamples.	hypertension, endometrial polyp
1784	F	55	White	CRC	sigmoid	adenocarcinoma	G3	T3N1cM0	IIIB	2020-06-26	2020-06-26	Dx Biosamples.	chronic gastritis
2354	F	35	Caucasian	CRC	sigmoid	adenocarcinoma	N/A	T3N0M0	IIA	2016-01-15	2016-06-17	Reprocell USA Inc.	chronic gastritis
2355	F	66	Caucasian	CRC	sigmoid	adenocarcinoma	G1	T2N0M0	I	2016-01-15	2016-01-18	Reprocell USA Inc.	chronic gastritis
2356	F	49	Caucasian	CRC	sigmoid	adenocarcinoma	G2	T2N0M0	I	2016-01-15	2016-01-18	Reprocell USA Inc.	chronic gastritis
2357	F	55	Caucasian	CRC	sigmoid	adenocarcinoma	G2	T4bN0M0	IIC	2016-01-28	2016-02-16	Reprocell USA Inc.	chronic gastritis
2358	F	54	Caucasian	CRC	sigmoid	adenocarcinoma	N/A	T1N0M0	I	2016-02-03	2016-06-01	Reprocell USA Inc.	CAD, atherosclerosis
2359	F	58	Caucasian	CRC	rectum	adenocarcinoma	N/A	T2N0M0	I	2016-03-14	2016-08-03	Reprocell USA Inc.	chronic gastritis
2360	F	75	Caucasian	CRC	sigmoid	adenocarcinoma	N/A	T2N0M0	I	2016-03-14	2016-04-18	Reprocell USA Inc.	CAD, atherosclerosis, hypertension
2361	F	82	Caucasian	CRC	sigmoid	adenocarcinoma	G2	T3N0M0	IIA	2016-03-21	2016-03-23	Reprocell USA Inc.	CAD, atherosclerosis, hypertension
2362	F	62	Caucasian	CRC	sigmoid	adenocarcinoma	G1	T4aN0M0	IIB	2016-04-11	2016-05-10	Reprocell USA Inc.	CAD, atherosclerosis
2363	F	63	Caucasian	CRC	cecum	mucinous adenocarcinoma	G1	T2N0M0	I	2016-04-22	2016-05-25	Reprocell USA Inc.	CAD, atherosclerosis
2364	F	55	Caucasian	CRC	ascending colon	adenocarcinoma	G2	T2N0M0	I	2016-08-03	2016-08-08	Reprocell USA Inc.	CAD, chronic gastritis, obesity
2365	F	52	Caucasian	CRC	rectum	adenocarcinoma	G2	T2N0M0	I	2016-09-21	2016-09-28	Reprocell USA Inc.	CAD, atherosclerotic cardiosclerosis
2366	F	61	Caucasian	CRC	sigmoid	adenocarcinoma	N/A	T2N0M0	I	2016-10-05	2017-01-13	Reprocell USA Inc.	atrophic gastritis
2367	F	80	Caucasian	CRC	rectum	adenocarcinoma	G1	T1N0M0	I	2016-10-05	2017-03-21	Reprocell USA Inc.	CAD, hypertension
2368	F	48	Caucasian	CRC	rectum	adenocarcinoma	N/A	T1N0M0	I	2016-11-11	2017-03-14	Reprocell USA Inc.	no
2369	F	51	Caucasian	CRC	sigmoid	mucinous adenocarcinoma	G1	T3N0M0	IIA	2016-12-01	2016-12-08	Reprocell USA Inc.	chronic gastritis
2370	F	85	Caucasian	CRC	ascending colon	adenocarcinoma	G3	T2N0M0	I	2016-12-12	2016-12-20	Reprocell USA Inc.	diabetes mellitus type 2
2371	F	71	Caucasian	CRC	sigmoid	adenocarcinoma	G1	T2N0M0	I	2017-02-01	2017-02-14	Reprocell USA Inc.	CAD, hypertension, atherosclerosis
2372	F	58	Caucasian	CRC	rectum	adenocarcinoma	N/A	T4bN0M0	IIC	2017-04-05	2017-07-25	Reprocell USA Inc.	CAD, hypertension
2373	F	48	Caucasian	CRC	sigmoid	adenocarcinoma	G2	T3N0M0	IIA	2017-04-13	2017-04-17	Reprocell USA Inc.	chronic gastritis
2374	F	67	Caucasian	CRC	rectum	adenocarcinoma	G2	T2N0M0	I	2017-04-13	2017-04-28	Reprocell USA Inc.	no
2375	F	49	Caucasian	CRC	rectum	adenocarcinoma	N/A	T2N0M0	I	2017-07-07	2017-11-03	Reprocell USA Inc.	chronic bronchitis
2376	F	75	Caucasian	CRC	rectum	adenocarcinoma	G2	T2N0M0	I	2017-07-21	2017-08-09	Reprocell USA Inc.	diabetes mellitus type 2
2377	F	60	Caucasian	CRC	rectosigmoid	adenocarcinoma	G1	T2N0M0	I	2017-07-21	2017-07-24	Reprocell USA Inc.	CAD, atherosclerosis, cardiosclerosis
2378	F	41	Caucasian	CRC	sigmoid	adenocarcinoma	G2	T2N0M0	I	2017-08-01	2017-08-01	Reprocell USA Inc.	chronic gastritis
2379	F	37	Caucasian	CRC	rectum	mucinous adenocarcinoma	G1	T2N0M0	I	2017-08-23	2017-08-30	Reprocell USA Inc.	chronic gastritis
2380	F	62	Caucasian	CRC	cecum	adenocarcinoma	G2	T2N0M0	I	2017-10-06	2017-10-12	Reprocell USA Inc.	hypertension
2381	F	67	Caucasian	CRC	sigmoid	adenocarcinoma	G2	T4bN0M0	IIC	2017-11-20	2017-11-23	Reprocell USA Inc.	hypertension, autoimmune thyroiditis, doubling of the left ureter
2382	F	67	Caucasian	CRC	rectum	adenocarcinoma	G1	T2N0M0	I	2018-01-16	2018-03-20	Reprocell USA Inc.	CAD, atherosclerosis
2383	F	73	Caucasian	CRC	colon	adenocarcinoma	G3	T3N0M0	IIA	2018-02-09	2018-02-16	Reprocell USA Inc.	CAD, atherosclerosis
2384	F	59	Caucasian	CRC	rectum	adenocarcinoma	N/A	T2N0M0	I	2018-02-14	2019-01-18	Reprocell USA Inc.	chronic gastritis, obesity
2385	F	82	Caucasian	CRC	colon	adenocarcinoma	G2	T2N0M0	I	2018-03-19	2018-03-20	Reprocell USA Inc.	CAD, atherosclerosis, hypertension
2386	F	70	Caucasian	CRC	rectum	adenocarcinoma	G2	T1N0M0	I	2018-04-06	2018-07-18	Reprocell USA Inc.	CAD, atherosclerosis, chronic gastritis
2387	F	50	Caucasian	CRC	sigmoid	adenocarcinoma	G2	T2N0M0	I	2018-04-09	2018-04-10	Reprocell USA Inc.	chronic gastritis, obesity
2388	F	55	Caucasian	CRC	rectum	adenocarcinoma	N/A	T1N0M0	I	2018-04-18	2018-09-03	Reprocell USA Inc.	no
2389	F	65	Caucasian	CRC	rectum	adenocarcinoma	N/A	T1N0M0	I	2018-04-26	2018-09-14	Reprocell USA Inc.	CAD, atherosclerosis
2390	F	55	Caucasian	CRC	cecum	adenocarcinoma	G1	T2N0M0	I	2018-05-07	2018-05-07	Reprocell USA Inc.	chronic gastritis, obesity
2391	F	57	Caucasian	CRC	sigmoid	adenocarcinoma	G1	T1N0M0	I	2018-05-16	2018-05-18	Reprocell USA Inc.	CAD, atherosclerosis
2392	F	66	Caucasian	CRC	sigmoid	adenocarcinoma	G1	T1N0M0	I	2018-07-26	2018-07-27	Reprocell USA Inc.	chronic gastritis
2393	F	47	Caucasian	CRC	rectum	adenocarcinoma	G1	T1N0M0	I	2018-07-31	2018-08-02	Reprocell USA Inc.	no
2394	F	67	Caucasian	CRC	sigmoid	adenocarcinoma	G2	T2N0M0	I	2018-08-15	2018-08-16	Reprocell USA Inc.	CAD, atherosclerosis
2395	F	49	Caucasian	CRC	rectum	adenocarcinoma	N/A	T2N0M0	I	2018-08-17	2018-12-10	Reprocell USA Inc.	DVT
2396	F	40	Caucasian	CRC	rectum	adenocarcinoma	G2	T2N0M0	I	2018-08-22	2018-08-23	Reprocell USA Inc.	chronic gastritis
2397	F	34	Caucasian	CRC	rectum	adenocarcinoma	N/A	T1N0M0	I	2018-09-04	2018-11-30	Reprocell USA Inc.	chronic gastritis
2398	F	74	Caucasian	CRC	rectosigmoid	adenocarcinoma	G2	T1N0M0	I	2018-09-04	2018-09-04	Reprocell USA Inc.	CAD, atherosclerosis, obesity
2399	F	80	Caucasian	CRC	rectum	adenocarcinoma	N/A	T3N0M0	IIB	2018-09-07	2019-09-07	Reprocell USA Inc.	CAD, atherosclerosis
2400	F	54	Caucasian	CRC	rectum	adenocarcinoma	G2	T2N0M0	I	2018-09-14	2018-09-17	Reprocell USA Inc.	chronic gastritis, obesity
2401	F	58	Caucasian	CRC	rectum	adenocarcinoma	N/A	T2N0M0	I	2018-09-18	2018-09-20	Reprocell USA Inc.	chronic gastritis
2402	F	39	Caucasian	CRC	sigmoid	adenocarcinoma	G1	T1N0M0	I	2018-10-29	2018-11-02	Reprocell USA Inc.	chronic gastritis
2403	F	38	Caucasian	CRC	cecum	mucinous adenocarcinoma	G2	T2N0M0	I	2019-03-13	2019-03-14	Reprocell USA Inc.	lynch syndrome, endometrial cancer
2404	F	73	Caucasian	CRC	splenic flexure	adenocarcinoma	G1	T2N0M0	I	2019-04-16	2019-04-24	Reprocell USA Inc.	CAD, hypertension
2405	F	64	Caucasian	CRC	rectosigmoid	adenocarcinoma	G2	T2N0M0	I	2019-04-17	2019-04-17	Reprocell USA Inc.	breast cancer, hypertension, chronic gastritis
2406	F	78	Caucasian	CRC	rectosigmoid	adenocarcinoma	G2	T2N0M0	I	2019-04-18	2019-05-15	Reprocell USA Inc.	ovarian cancer, CAD, atherosclerosis, tachycardia
2407	F	58	Caucasian	CRC	rectum	adenocarcinoma	G2	T2N0M0	I	2019-06-07	2019-06-07	Reprocell USA Inc.	hypertension
2408	F	39	Caucasian	CRC	sigmoid	adenocarcinoma	G1	T2N0M0	I	2019-06-11	2019-06-11	Reprocell USA Inc.	no
2409	F	60	Caucasian	CRC	cecum	adenocarcinoma	N/A	T3N0M0	IIA	2019-10-25	2019-10-25	Reprocell USA Inc.	chronic gallstone cholecystitis, hypertension
2410	F	70	Caucasian	CRC	rectum	adenocarcinoma	G2	T2N0M0	I	2020-07-29	2020-07-29	Reprocell USA Inc.	no
2411	F	80	Caucasian	CRC	rectum	adenocarcinoma	G1	T2N0M0	I	2020-08-07	2020-08-12	Reprocell USA Inc.	hypertension, obesity
2412	F	64	Caucasian	CRC	rectum	adenocarcinoma	N/A	T1N0M0	I	2020-08-27	11/19/2020	Reprocell USA Inc.	hypertension, atherosclerosis, chronic gastritis
2413	F	50	Caucasian	CRC	sigmoid	adenocarcinoma	G2	T2N0M0	I	2020-09-08	2020-09-21	Reprocell USA Inc.	no
2414	F	76	Caucasian	CRC	rectum	adenocarcinoma	N/A	T2N0M0	I	2020-10-07	2020-12-10	Reprocell USA Inc.	hypertension, obesity
2415	F	66	Caucasian	CRC	sigmoid	adenocarcinoma	G1	T2N0M0	I	2020-11-02	2020-11-02	Reprocell USA Inc.	hypertension, chronic gastritis

## Sheet: Kidney Cancer 
LAB ID	Sex	Age	Race	Patient diagnosis	Patient diagnosis	Histological diagnosis	Grade	TNM	Stage	Date of sample collection	Date of surgery	Source	Medical history
1785	F	66	White	kidney cancer	left kidney	renal cell carcinoma, clear cell type	G1	T1aN0M0	I	2019-02-08	2019-08-06	Reprocell USA Inc.	gallstones, hypertension, obesity
1786	F	53	White	kidney cancer	right kidney	renal cell carcinoma, clear cell type	G3	T3bN0M0	III	2019-08-13	2019-08-15	Reprocell USA Inc.	Pulmonary Embolism, hypertension, obesity
1787	F	61	White	kidney cancer	right kidney	renal cell carcinoma, papillary type 1	G2	T1bN0M0	I	2019-08-14	2019-08-17	Reprocell USA Inc.	hypertension, Meniere's syndrome
1788	F	62	White	kidney cancer	right kidney	renal cell carcinoma, clear cell type	G4	T2aN0M0	II	2019-08-14	2019-08-22	Reprocell USA Inc.	no
1789	F	49	White	kidney cancer	right kidney	chromophobe carcinoma	G3	T3aN1M0	III	2019-08-22	2019-08-30	Reprocell USA Inc.	right bundle branch block
1790	F	67	White	kidney cancer	right kidney	renal cell carcinoma, clear cell type	G2	T1aN0M0	I	2019-09-06	2019-09-09	Reprocell USA Inc.	bladder cancer - 2014, obesity
1791	F	58	White	kidney cancer	left kidney	renal cell carcinoma, clear cell type	G1	T1aN0M0	I	2019-09-13	2019-09-23	Reprocell USA Inc.	hypertension
1792	F	58	White	kidney cancer	left kidney	renal cell carcinoma, papillary type 1	G2	T3aN0M0	III	2019-09-23	2019-09-26	Reprocell USA Inc.	hypertension
1793	F	49	White	kidney cancer	right kidney, adrenal gland mets	renal cell carcinoma, clear cell type	G2	T2bN0M1	IV	2019-09-23	2019-09-30	Reprocell USA Inc.	gallstones, obesity
1794	F	56	White	kidney cancer	right kidney	renal cell carcinoma, clear cell type	G2	T1aN0M0	I	2019-10-09	2019-10-22	Reprocell USA Inc.	hypertension, obesity
1795	F	66	White	kidney cancer	left kidney	renal cell carcinoma, clear cell type	G1	T1aN0M0	I	2019-10-10	2019-10-15	Reprocell USA Inc.	atherosclerosis, hypertension, obesity
1796	F	60	White	kidney cancer	right kidney	renal cell carcinoma, clear cell type	G2	T1aN0M0	I	2019-10-11	2019-10-18	Reprocell USA Inc.	hypertension
1797	F	68	White	kidney cancer	right kidney	renal cell carcinoma, clear cell type	G2	T1bN0M0	I	2019-10-11	2019-10-16	Reprocell USA Inc.	no				Reprocell USA Inc.
1798	F	52	White	kidney cancer	left kidney	renal cell carcinoma, clear cell type	G2	T2aN0M0	II	2019-11-05	2019-11-07	Reprocell USA Inc.	hypertension
1799	F	60	White	kidney cancer	right kidney, lung mets	renal cell carcinoma, clear cell type	G2	T1bN0M1	IV	2019-11-21	2019-11-21	Reprocell USA Inc.	CAD, atherosclerosis, hypertension, diabetes mellitus type 2
1800	F	50	White	kidney cancer	left kidney	renal cell carcinoma, clear cell type	G2	T1aN0M0	I	2019-11-28	2019-11-28	Reprocell USA Inc.	hypertension, obesity
1801	F	55	White	kidney cancer	right kidney	renal cell carcinoma, clear cell type	G1	T1aN0M0	I	2019-12-03	2019-12-04	Reprocell USA Inc.	hypertension, chronic gastritis, obesity
1802	F	64	White	kidney cancer	right kidney	renal cell carcinoma, clear cell type	G2	T1aN0M0	I	2019-12-03	2019-12-04	Reprocell USA Inc.	chronic gastritis
1803	F	61	White	kidney cancer	left kidney	renal cell carcinoma, clear cell type	G3	T1aN0M0	I	2019-12-09	2019-12-09	Reprocell USA Inc.	hypertension, chronic gastritis, reflux esophagitis, chronic venous insufficiency, obesity
1804	F	39	White	kidney cancer	left kidney	renal cell carcinoma, clear cell type	G2	T2bN0M0	II	2019-12-25	2019-12-25	Reprocell USA Inc.	chronic gastritis
1805	F	51	White	kidney cancer	right kidney	renal cell carcinoma, clear cell type	G2	T1aN0M0	I	2020-01-17	01/17/2020	Reprocell USA Inc.	CAD, hypertension, atherosclerosis, diabetes mellitus type 2, nodular goiter, obesity
1806	F	62	White	kidney cancer	left kidney	renal cell carcinoma, clear cell type	N/A	T3bN0M0	III	2020-01-21	01/21/2020	Reprocell USA Inc.	hypertension, chronic gastritis, chronic venous insufficiency, obesity
1807	F	65	White	kidney cancer	left kidney	renal cell carcinoma, clear cell type	G2	T2aN0M0	II	2020-01-27	01/27/2020	Reprocell USA Inc.	hypertension, chronic gastritis, gallstones, obesity
1808	F	63	White	kidney cancer	right kidney	renal cell carcinoma, clear cell type	G1	T2aN0M0	II	2020-02-10	2020-11-02	Reprocell USA Inc.	CAD, hypertension, atherosclerosis, atrial fibrillation, diabetes mellitus type 2, obesity
1809	F	57	White	kidney cancer	left kidney	renal cell carcinoma, clear cell type	G2	T1aN0M0	I	2020-02-17	02/17/2020	Reprocell USA Inc.	duodenal ulcer, chronic gastritis, obesity
2416	F	62	Caucasian	kidney cancer	right kidney	renal cell carcinoma, clear cell type	N/A	T1aN0M0	I	2016-10-21	2016-10-24	Dx Biosamples.	no
2417	F	70	Caucasian	kidney cancer	left kidney	renal cell carcinoma, clear cell type	G2	T1aN0M0	I	2017-05-19	2017-05-19	Dx Biosamples.	CAD, atherosclerosis, atrial fibrillation, hypertension, chronic pancreatitis, diabetes mellitus type 2 , chronic heart failure, chronic venous insufficiency, obesity
2418	F	62	Caucasian	kidney cancer	right kidney	renal cell carcinoma, clear cell type	G2	T1bN0M0	I	2017-09-06	2017-09-06	Dx Biosamples.	hypertension
2419	F	68	Caucasian	kidney cancer	left kidney	renal cell carcinoma, clear cell type	G2	T1aN0M0	I	2017-09-07	2017-09-07	Dx Biosamples.	CAD, hypertension, kidney cancer in 2016, obesity
2420	F	59	Caucasian	kidney cancer	right and left kidney	renal cell carcinoma, clear cell type	G2	T1bN0M0	I	2017-09-14	2017-09-14	Dx Biosamples.	CAD, atherosclerosis, angina pectoris, chronic gastritis, obesity
2421	F	71	Caucasian	kidney cancer	right kidney	renal cell carcinoma, clear cell type	G1	T1bN0M0	I	2017-09-19	2017-09-20	Dx Biosamples.	breast cancer in 2012, obesity
2422	F	50	Caucasian	kidney cancer	left kidney	renal cell carcinoma, papillary type 1	G2	T1aN0M0	I	2017-12-04	2017-12-04	Dx Biosamples.	no
2423	F	60	Caucasian	kidney cancer	left kidney	renal cell carcinoma, clear cell type	G2	T1bN0M0	I	2017-12-26	2017-12-26	Dx Biosamples.	CAD, hypertension, atherosclerosis
2424	F	57	Caucasian	kidney cancer	right kidney	renal cell carcinoma, clear cell type	G2	T1bN0M0	I	2018-02-01	2018-02-07	Dx Biosamples.	hypertension
2425	F	62	Caucasian	kidney cancer	right kidney	renal cell carcinoma, clear cell type	G2	T1aN0M0	I	2018-02-05	2018-02-05	Dx Biosamples.	kidney stones, chronic glomerulonephritis
2426	F	55	Caucasian	kidney cancer	left kidney	renal cell carcinoma, clear cell type	G2	T1bN0M0	I	2018-02-15	2018-02-16	Dx Biosamples.	chronic cholecystitis
2427	F	55	Caucasian	kidney cancer	right kidney	renal cell carcinoma, clear cell type	G2	T1bN0M0	I	2018-03-07	2018-03-07	Dx Biosamples.	no
2428	F	77	Caucasian	kidney cancer	right kidney	renal cell carcinoma, clear cell type	G2	T1bN0M0	I	2018-03-16	2018-03-16	Dx Biosamples.	CAD, hypertension, atherosclerosis
2429	F	67	Caucasian	kidney cancer	left kidney	renal cell carcinoma, clear cell type	G1	T1bN0M0	I	2018-04-04	2018-04-04	Dx Biosamples.	hypertension
2430	F	70	Caucasian	kidney cancer	left kidney	renal cell carcinoma, clear cell type	G2	T1bN0M0	I	2018-05-03	2018-05-03	Dx Biosamples.	hypertension, diabetes mellitus type 2
2431	F	51	Caucasian	kidney cancer	right and left kidney	renal cell carcinoma, clear cell type	G3/G1	T1bN0M0/T1aN0M0	I/I	2018-05-11	2018-05-11	Dx Biosamples.	chronic proctitis
2432	F	33	Caucasian	kidney cancer	left kidney	renal cell carcinoma, clear cell type	G1	T1aN0M0	I	2018-05-14	2018-05-15	Dx Biosamples.	pheochromocytoma of the right adrenal gland in 2013
2433	F	65	Caucasian	kidney cancer	right kidney	renal cell carcinoma, clear cell type	G1	T1bN0M0	I	2018-06-07	2018-06-07	Dx Biosamples.	hypertension, chronic venous insufficiency
2434	F	40	Caucasian	kidney cancer	right kidney	renal cell carcinoma, clear cell type	G2	T1aN0M0	I	2018-06-28	2018-06-29	Dx Biosamples.	chronic bronchitis
2435	F	78	Caucasian	kidney cancer	right kidney	renal cell carcinoma, clear cell type	G2	T1bN0M0	I	2018-06-29	2018-06-29	Dx Biosamples.	CAD, hypertension, atherosclerosis, chronic venous insufficiency
2436	F	62	Caucasian	kidney cancer	left kidney	renal cell carcinoma, clear cell type	G2	T1aN0M0	I	2018-08-15	2018-08-16	Dx Biosamples.	hypertension, diabetes mellitus type 2, chronic gastritis, obesity
2437	F	28	Caucasian	kidney cancer	right kidney	renal cell carcinoma, clear cell type	G2	T1bN0M0	I	2018-08-22	2018-08-22	Dx Biosamples.	chronic gastritis, pyelonephritis
2438	F	70	Caucasian	kidney cancer	right kidney	renal cell carcinoma, clear cell type	G2	T1bN0M0	I	2018-08-23	2018-08-23	Dx Biosamples.	CAD, atherosclerosis, CRC in 2017
2439	F	44	Caucasian	kidney cancer	right kidney	renal cell carcinoma, clear cell type	G2	T1aN0M0	I	2018-08-29	2018-08-29	Dx Biosamples.	no
2440	F	65	Caucasian	kidney cancer	left kidney	renal cell carcinoma, clear cell type	G2	T1aN0M0	I	2018-09-04	2018-09-04	Dx Biosamples.	hypertension
2441	F	68	Caucasian	kidney cancer	left kidney	renal cell carcinoma, papillary type 1	G2	T1aN0M0	I	2018-09-28	2018-09-28	Dx Biosamples.	hypertension, varicose veins, chronic venous insufficiency
2442	F	61	Caucasian	kidney cancer	left kidney	renal cell carcinoma, clear cell type	G3	T1bN0M0	I	2018-09-28	2018-10-01	Dx Biosamples.	CAD, atherosclerosis, hypertension, obesity
2443	F	43	Caucasian	kidney cancer	left kidney	renal cell carcinoma, clear cell type	G2	T1aN0M0	I	2018-10-18	2018-10-22	Dx Biosamples.	no
2444	F	63	Caucasian	kidney cancer	left kidney	renal cell carcinoma, clear cell type	G3	T1bN0M0	I	2018-10-23	2018-10-24	Dx Biosamples.	gastric ulcer, hypertension
2445	F	55	Caucasian	kidney cancer	left kidney	renal cell carcinoma, clear cell type	G2	T1aN0M0	I	2018-10-24	2018-10-26	Dx Biosamples.	CAD, atherosclerosis, hypertension, myoma of uterus, obesity
2446	F	70	Caucasian	kidney cancer	right kidney	renal cell carcinoma, clear cell type	G3	T1aN0M0	I	2018-11-13	2018-11-13	Dx Biosamples.	left kidney cancer in 2006
2447	F	51	Caucasian	kidney cancer	left kidney	renal cell carcinoma, papillary type 1	G3	T1aN0M0	I	2018-11-27	2018-11-27	Dx Biosamples.	no
2448	F	63	Caucasian	kidney cancer	left kidney	renal cell carcinoma, clear cell type	G2	T1aN0M0	I	2018-12-03	2018-12-04	Dx Biosamples.	no
2449	F	72	Caucasian	kidney cancer	left kidney	renal cell carcinoma, papillary type 1	G3	T1bN0M0	I	2018-12-11	2018-12-11	Dx Biosamples.	CAD, hypertension, atherosclerosis, chronic venous insufficiency
2450	F	67	Caucasian	kidney cancer	right kidney	renal cell carcinoma, clear cell type	G2	T1bN0M0	I	2019-01-18	2019-01-18	Dx Biosamples.	hypertension
2451	F	43	Caucasian	kidney cancer	right kidney	renal cell carcinoma, clear cell type	G2	T1aN0M0	I	2019-01-23	2019-01-23	Fidelis Research AD.	chronic tonsillitis, myoma of uterus, obesity
2452	F	63	Caucasian	kidney cancer	right kidney	renal cell carcinoma, clear cell type	G2	T1aN0M0	I	2019-01-24	2019-01-24	Fidelis Research AD.	rheumatoid arthritis, cataract in both eyes
2453	F	57	Caucasian	kidney cancer	left kidney	renal cell carcinoma, clear cell type	G2	T1aN0M0	I	3/5/2019	03/04/2019	Fidelis Research AD.	right kidney cancer in 1999
2454	F	68	Caucasian	kidney cancer	left kidney	renal cell carcinoma, clear cell type	G1	T1aN0M0	I	2019-03-15	2019-03-15	Fidelis Research AD.	breast cancer in 1984, uterine cancer - 2008, CAD, hypertension, atherosclerosis
2455	F	67	Caucasian	kidney cancer	right kidney	renal cell carcinoma, clear cell type	G2	T1aN0M0	I	2019-03-21	2019-03-21	Fidelis Research AD.	hypertension, diabetes mellitus type 2, chronic gastritis, obesity
2456	F	70	Caucasian	kidney cancer	right kidney	renal cell carcinoma, clear cell type	G2	T1aN0M0	I	2019-03-25	2019-03-26	Fidelis Research AD.	hypertension, obesity
2457	F	60	Caucasian	kidney cancer	right kidney	renal cell carcinoma, clear cell type	G2	T1aN0M0	I	2019-03-26	2019-03-26	Fidelis Research AD.	hypertension
2458	F	65	Caucasian	kidney cancer	left kidney	renal cell carcinoma, clear cell type	G4	T1aN0M0	I	2019-03-28	2019-03-28	Fidelis Research AD.	swelling of the right ovary
2459	F	61	Caucasian	kidney cancer	right kidney	renal cell carcinoma, clear cell type	G2	T1aN0M0	I	2019-04-03	2019-04-03	Fidelis Research AD.	hypertension, obesity
2460	F	52	Caucasian	kidney cancer	right kidney	renal cell carcinoma, clear cell type	G2	T1bN0M0	I	2019-04-16	2019-04-18	Fidelis Research AD.	hypertension
2461	F	63	Caucasian	kidney cancer	left kidney	renal cell carcinoma, clear cell type	G2	T1aN0M0	I	2019-05-16	2019-05-17	Fidelis Research AD.	hypertension, diabetes mellitus type 2, obesity
2462	F	63	Caucasian	kidney cancer	right kidney	renal cell carcinoma, clear cell type	G2	T1aN0M0	I	2019-05-31	2019-05-31	Fidelis Research AD.	CAD, hypertension, atherosclerosis, diabetes mellitus type 2, obesity
2463	F	35	Caucasian	kidney cancer	left kidney	renal cell carcinoma, clear cell type	G2	T1bN0M0	I	2019-06-04	2019-06-04	Fidelis Research AD.	no
2464	F	72	Caucasian	kidney cancer	right kidney	renal cell carcinoma, clear cell type	G3	T1aN0M0	I	2019-06-05	2019-06-05	Fidelis Research AD.	hypertension, diabetes mellitus type 2,obesity
2465	F	69	Caucasian	kidney cancer	left kidney	renal cell carcinoma, clear cell type	G3	T1bN0M0	I	2019-06-05	2019-06-05	Fidelis Research AD.	CAD, atherosclerosis, hypertension
2466	F	61	Caucasian	kidney cancer	right kidney	renal cell carcinoma, clear cell type	G1	T1bN0M0	I	2019-07-02	2019-07-04	Fidelis Research AD.	hypertension, obesity
2467	F	47	Caucasian	kidney cancer	right kidney	renal cell carcinoma, papillary type 1	G2	T1aN0M0	I	2019-07-11	2019-07-11	Fidelis Research AD.	no
2468	F	66	Caucasian	kidney cancer	left kidney	renal cell carcinoma, clear cell type	G1	T1aN0M0	I	2019-02-08	2019-08-06	Fidelis Research AD.	cholelithiasis, hypertension, obesity
2469	F	61	Caucasian	kidney cancer	right kidney	renal cell carcinoma, papillary type 1	G2	T1bN0M0	I	2019-08-14	2019-08-17	Fidelis Research AD.	hypertension, vestibulo-ataxic syndrome
2470	F	58	Caucasian	kidney cancer	left kidney	renal cell carcinoma, clear cell type	G1	T1aN0M0	I	2019-09-25	2019-10-07	Fidelis Research AD.	right kidney cancer in 2019

[truncated: 6 more sheets: Non-Hodgkin lymphoma Cancer , Pancreatic Cancer , Liver Cancer, Gastric Cancer, Head & Neck Cancer, Normal Contol]
