# Supplementary material for: A non-invasive method for concurrent detection of multiple early-stage cancers in women
Source: Sci Rep. 2023 Nov 4;13:19083. doi: 10.1038/s41598-023-46553-7 (PMC10625604; doi:10.1038/s41598-023-46553-7)
Supplement: Supplementary file 3 — Supplementary Table S2. [file 41598_2023_46553_MOESM3_ESM.xlsx]

## Sheet: Sheet1
	Top ranking metabolites for the CDAI algorithm
	Metnames	lmw	umw	rtmax	mean(m/z)
1	(11E)-16-Hydroxy-3-methyl-1,7-dioxo-3,4,5,6,7,8,9,10-octahydro-1H-2-benzoxacyclotetradecin-14-yl hydrogen sulfate	398.118	398.102	12.5	398.11
2	(11R,23R)-14,17,20-Trihydroxy-14,20-dioxido-8,26-dioxo-9,13,15,19,21,25-hexaoxa-14lambda~5~,20lambda~5~-diphosphatritriacontane-11,23-diyl dioctanoate	904.503	904.467	12.5	904.485
3	(14R,20S)-17,20,21-Trihydroxy-2-methyl-17-oxido-11-oxo-12,16,18-trioxa-17lambda~5~-phosphahenicosan-14-yl (9Z,11Z)-9,11-octadecadienoate	690.471	690.444	12.5	690.457
4	(14R,20S)-17,20,23,23-Tetrahydroxy-2-methyl-17,23-dioxido-11-oxo-12,16,18,22-tetraoxa-17lambda~5~,23lambda~5~-diphosphatricosan-14-yl (9Z,11Z)-9,11-octadecadienoate	770.441	770.41	9.101	770.426
5	(19R,25S)-22,25,26-Trihydroxy-22-oxido-16-oxo-17,21,23-trioxa-22lambda~5~-phosphahexacosan-19-yl (9Z)-9-hexadecenoate	720.519	720.491	12.467	720.505
6	(1E)-1-{[1-(Methyldisulfanyl)propyl]sulfinyl}-1-propene	210.028	210.02	6.516	210.024
7	(1E)-7-Hydroxy-5-(2-hydroxy-2-propanyl)-2-methyl-8-methylene-1-cyclodecen-1-yl acetate	296.209	296.197	11.788	296.203
8	(1E)-N-(1-Carboxy-2-hydroxypropyl)-3-[(carboxymethyl)amino]-5-hydroxy-5-(hydroxymethyl)-2-methoxy-2-cyclohexen-1-iminium	347.16	347.146	5.646	347.153
9	(1R,3R,4S,5R)-3,4-Dihydroxy-1,5-bis{[(2E)-3-(4-hydroxy-3-methoxyphenyl)-2-propenoyl]oxy}cyclohexanecarboxylic acid	544.177	544.155	12.404	544.166
11	(1R,7R,10R)-4,10,11,11-Tetramethyl-3-methylenetricyclo[5.3.1.0~1,5~]undec-4-ene	216.195	216.187	12.499	216.191
12	(1R,8E,9Z,14S,15S,17R)-8-Ethylidene-15-[(2R)-1-hydroxy-2-propanyl]-17-methyl-3,11-dioxo-2,6,12-trioxatricyclo[12.2.1.0~4,9~]heptadeca-4,9-dien-7-yl beta-D-glucopyranoside	540.24	540.218	5.363	540.229
13	(1S,5R)-5-Isopropenyl-2-methyl-2-cyclohexen-1-yl beta-D-glucopyranoside	314.184	314.171	12.432	314.178
14	(1S,7R,7aS)-7-Acetoxy-1-[(4S,5E)-6-carboxy-4-hydroxy-5-hepten-2-yl]-5-{[(1S,4S)-3,3-dimethyl-2-oxo-7-oxabicyclo[2.2.1]hept-1-yl]methyl}-1,7a-dimethyl-2,6,7,7a-tetrahydro-1H-indene-4-carboxylic acid	558.305	558.283	6.133	558.294
15	(1Z)-1-({1-[(1E)-1-Propen-1-yldisulfanyl]propyl}sulfanyl)-1-propene	220.049	220.04	12.407	220.044
16	(1Z)-1-Ethylidene-7-isopropyl-3-[(2-methylbutanoyl)oxy]-4-methylene-2-oxooctahydro-1H-inden-5-yl (2E)-3-methyl-2-pentenoate	430.287	430.27	11.985	430.279
17	(1Z)-N-{1-[(8Z,11E,13E)-10-sec-Butyl-8,11-dihydroxy-16-methoxy-2-oxa-6,9,12-triazatricyclo[13.3.1.0~3,7~]nonadeca-1(19),8,11,13,15,17-hexaen-6-yl]-4-methyl-1-oxo-2-pentanyl}-2-(dimethylamino)-3-phenyl propanimidic acid	661.407	661.381	12.496	661.394
18	(1Z)-N-{1-[(8Z,11E,13E)-10-sec-Butyl-8,11-dihydroxy-16-methoxy-2-oxa-6,9,12-triazatricyclo[13.3.1.0~3,7~]nonadeca-1(19),8,11,13,15,17-hexaen-6-yl]-4-methyl-1-oxo-2-pentanyl}-2-(methylamino)-3-phenylpr opanimidic acid	647.391	647.365	6.44	647.378
19	(1aR,5aS,7aS,8aS,9aS,9dS)-5a,7a-Dimethyl-5'-oxoicosahydro-3'H-spiro[cyclopropa[4,5]cyclopenta[1,2-a]cyclopropa[l]phenanthrene-8,2'-furan]-3-sulfonic acid	434.23	434.213	6.04	434.221
20	(1xi)-1,5-Anhydro-1-[(2R,3R)-2-(3,4-dihydroxyphenyl)-3,5,7-trihydroxy-3,4-dihydro-2H-chromen-6-yl]-D-glucitol	452.149	452.131	4.168	452.14
21	(2,4-Dihydroxyphenyl)[6-(2,4-dihydroxyphenyl)-2-{4-[(E)-2-(2,4-dihydroxyphenyl)vinyl]-2,6-dihydroxyphenyl}-4-methyl-3-cyclohexen-1-yl]methanone	582.21	582.187	8.089	582.198
22	(2-Hydroxy-2-oxido-1,3,2-dioxaphospholan-4-yl)methyl (9Z)-9-octadecenoate	418.263	418.246	8.162	418.255
23	(21R,27S)-24,27,30,30-Tetrahydroxy-24,30-dioxido-18-oxo-19,23,25,29-tetraoxa-24lambda~5~,30lambda~5~-diphosphatriacontan-21-yl (4Z,7Z,10Z,13Z,16Z)-4,7,10,13,16-docosapentaenoate	904.558	904.522	4.923	904.54
24	(21R,27S)-24,27,30,30-Tetrahydroxy-24,30-dioxido-18-oxo-19,23,25,29-tetraoxa-24lambda~5~,30lambda~5~-diphosphatriacontan-21-yl (7Z,10Z,13Z,16Z)-7,10,13,16-docosatetraenoate	906.57	906.534	6.069	906.552
26	(24E)-3,15,22-Triacetoxy-7-methoxylanosta-8,24-dien-26-oic acid	644.415	644.39	6.384	644.402
27	(24Z)-3-Acetoxy-15-hydroxy-7-methoxylanosta-8,24-dien-26-oic acid	544.397	544.376	0	544.387
28	(2E)-1-(3-{6-[2,4-Dihydroxy-3-(3-methyl-2-buten-1-yl)benzoyl]-5-(4-hydroxyphenyl)-3-methyl-2-cyclohexen-1-yl}-2,4-dihydroxyphenyl)-3-(4-hydroxyphenyl)-2-propen-1-one	646.281	646.255	5.295	646.268
29	(2E)-2-Tetradecenal	210.206	210.197	7.405	210.202
32	(2E)-3-(4-Hydroxy-3-methoxyphenyl)-N-(4-oxobutyl)acrylamide	263.126	263.116	12.5	263.121
33	(2E)-3-(6,7-Dimethoxy-1,3-benzodioxol-5-yl)-2-propen-1-yl hydrogen sulfate	318.052	318.039	3.318	318.046
35	(2E)-4-{2-(2,4-Dihydroxyphenyl)-3-[(2Z)-3,7-dimethyl-2,6-octadien-1-yl]-5,7-dihydroxy-4-oxo-3,4-dihydro-2H-chromen-6-yl}-2-methyl-2-buten-1-yl hydrogen sulfate	588.226	588.202	4.915	588.214
36	(2E)-hexadecenoylcarnitine	397.333	397.317	12.457	397.325
37	(2E,4E)-5-[1-Hydroxy-2-(hydroxymethyl)-6,6-dimethyl-4-oxo-2-cyclohexen-1-yl]-3-methyl-2,4-pentadienoic acid	280.141	280.13	12.167	280.135
38	(2E,4Z)-5-(4-Hydroxyphenyl)-1-(1-piperidinyl)-2,4-pentadien-1-one	257.151	257.14	11.319	257.146
39	(2R)-1-(Octanoyloxy)-3-(phosphonooxy)-2-propanyl myristate	508.334	508.314	7.953	508.324
40	(2R)-1-(Pentadecanoyloxy)-3-(phosphonooxy)-2-propanyl docosanoate	718.577	718.548	12.495	718.562
41	(2R)-1-(Phosphonooxy)-3-(tetradecanoyloxy)-2-propanyl (6Z,9Z,12Z)-6,9,12-octadecatrienoate	642.449	642.423	7.838	642.436
42	(2R)-1-[(5Z,8Z,11Z,14Z)-5,8,11,14-Icosatetraen-1-yloxy]-3-(phosphonooxy)-2-propanyl acetate	486.292	486.272	12.338	486.282
43	(2R)-1-[(5Z,8Z,11Z,14Z)-5,8,11,14-Icosatetraenoyloxy]-3-(phosphonooxy)-2-propanyl (4Z,7Z,10Z,13Z,16Z,19Z)-4,7,10,13,16,19-docosahexaenoate	768.5	768.469	0.774	768.485
44	(2R)-1-[(6Z,9Z,12Z)-6,9,12-Octadecatrienoyloxy]-3-(phosphonooxy)-2-propanyl (5Z,8Z,11Z,14Z,17Z)-5,8,11,14,17-icosapentaenoate	716.467	716.438	6.407	716.452
45	(2R)-1-[(6Z,9Z,12Z,15Z)-6,9,12,15-Octadecatetraenoyloxy]-3-(phosphonooxy)-2-propanyl (4Z,7Z,10Z,13Z,16Z,19Z)-4,7,10,13,16,19-docosahexaenoate	740.468	740.438	12.5	740.453
46	(2R)-1-[(Hydroxy{[(1S,5R)-2,3,4,6-tetrahydroxy-5-(phosphonooxy)cyclohexyl]oxy}phosphoryl)oxy]-3-[(9Z,12Z)-9,12-octadecadienoyloxy]-2-propanyl (11Z)-11-icosenoate	968.573	968.534	12.5	968.553
47	(2R)-1-[(Hydroxy{[(2R,3R,5S,6R)-2,3,4,5,6-pentahydroxycyclohexyl]oxy}phosphoryl)oxy]-3-(palmitoyloxy)-2-propanyl stearate	838.587	838.553	12.5	838.57
48	(2R)-1-{[(2-Aminoethoxy)(hydroxy)phosphoryl]oxy}-3-hydroxy-2-propanyl (13Z)-13-docosenoate	535.383	535.361	12.455	535.372
49	(2R)-1-{[(2-Aminoethoxy)(hydroxy)phosphoryl]oxy}-3-hydroxy-2-propanyl (4Z,7Z,10Z,13Z,16Z)-4,7,10,13,16-docosapentaenoate	527.32	527.299	6.039	527.31
50	(2R)-1-{[(2-Aminoethoxy)(hydroxy)phosphoryl]oxy}-3-hydroxy-2-propanyl docosanoate	537.398	537.377	7.912	537.388
51	(2R)-2-(Octanoyloxy)-3-(phosphonooxy)propyl icosanoate	592.431	592.407	7.912	592.419
52	(2R)-2-(Pentadecanoyloxy)-3-(phosphonooxy)propyl (9Z)-9-hexadecenoate	632.464	632.439	7.912	632.452
53	(2R)-2-Hydroxy-3-(phosphonooxy)propyl (11Z,14E)-11,14-icosadienoate	462.292	462.274	0.988	462.283
54	(2R)-2-Hydroxy-3-(phosphonooxy)propyl (13Z,16Z)-13,16-docosadienoate	490.324	490.305	12.498	490.315
55	(2R)-2-Hydroxy-3-(phosphonooxy)propyl (6Z,9Z,12Z,15Z)-6,9,12,15-octadecatetraenoate	430.227	430.21	12.498	430.218
56	(2R)-2-Hydroxy-3-(phosphonooxy)propyl (8Z,11Z,14Z)-8,11,14-icosatrienoate	460.275	460.257	10.792	460.266
57	(2R)-2-[(5Z,8Z,11Z,14Z,17Z)-5,8,11,14,17-Icosapentaenoyloxy]-3-[(6Z,9Z,12Z)-6,9,12-octadecatrienoyloxy]propyl 2-(trimethylammonio)ethyl phosphate	801.559	801.527	7.204	801.543
58	(2R)-3-(Phosphonooxy)-2-[(9Z)-9-tetradecenoyloxy]propyl pentadecanoate	604.432	604.408	12.499	604.42
59	(2R)-3-({[(2S)-2,3-Dihydroxypropoxy](hydroxy)phosphoryl}oxy)-2-[(10-methyldodecanoyl)oxy]propyl 10-methyldodecanoate	638.438	638.413	12.432	638.426
60	(2R)-3-[(1Z)-1-Hexadecen-1-yloxy]-2-hydroxypropyl dihydrogen phosphate	394.262	394.246	5.797	394.254
61	(2R)-3-{[(2-Aminoethoxy)(hydroxy)phosphoryl]oxy}-2-hydroxypropyl (9Z)-9-hexadecenoate	451.286	451.268	12.493	451.277
62	(2R,3R,4R,5S)-6-{[(8-Chloro-1-methyl-1,2,4,5-tetrahydro-3H-3-benzazepin-3-yl)carbonyl]oxy}-3,4,5-trimethyltetrahydro-2H-pyran-2-carboxylic acid	409.18	409.164	0	409.172
63	(2R,3S)-3-(4,7-Nonadienoyl)-2-oxiranecarboxamide	223.129	223.12	4.938	223.125
64	(2R,3S)-3-Hydroxy-8-methyl-8-azabicyclo[3.2.1]octane-2-carboxylic acid	185.112	185.104	10.61	185.108
65	(2R,3S,4S,5R)-2-(6-hydroxy-2-imino-3,7-dihydropurin-9-yl)-5-(hydroxymethyl)tetrahydrofuran-3,4-diol	284.111	284.099	12.485	284.105
66	(2R,8S)-2-[(9Z)-9-Hexadecenoyloxy]-5,8,11,11-tetrahydroxy-5,11-dioxido-4,6,10-trioxa-5lambda~5~,11lambda~5~-diphosphaundec-1-yl (9Z,12Z,15Z)-9,12,15-octadecatrienoate	822.474	822.441	3.499	822.457
67	(2S)-1-Hydroxy-3-[(6Z,9Z,12Z,15Z)-6,9,12,15-octadecatetraenoyloxy]-2-propanyl (5Z,8Z,11Z,14Z,17Z)-5,8,11,14,17-icosapentaenoate	634.482	634.457	12.462	634.469
68	(2S)-1-Hydroxy-3-[(9Z)-9-tetradecenoyloxy]-2-propanyl (4Z,7Z,10Z,13Z,16Z,19Z)-4,7,10,13,16,19-docosahexaenoate	610.482	610.458	9.198	610.47
69	(2S)-1-[(7Z,10Z,13Z,16Z)-7,10,13,16-Docosatetraenoyloxy]-3-hydroxy-2-propanyl (7Z,10Z,13Z,16Z,19Z)-7,10,13,16,19-docosapentaenoate	718.579	718.55	12.481	718.564
70	(2S)-2-(Docosanoyloxy)-3-(pentadecanoyloxy)propyl (4Z,7Z,10Z,13Z,16Z,19Z)-4,7,10,13,16,19-docosahexaenoate	948.848	948.81	12.5	948.829
71	(2S)-2-Amino-5-({(2R)-3-[(2-amino-2-carboxyethyl)disulfanyl]-1-[(carboxymethyl)amino]-1-oxo-2-propanyl}amino)-5-oxopentanoic acid (non-preferred name)	426.104	426.087	12.5	426.096
72	(2S)-2-[(3E,7E,11E)-13-Hydroxy-4,8,12-trimethyl-3,7,11-tridecatrien-1-yl]-2,7,8-trimethyl-6-chromanol	426.329	426.312	12.443	426.32
73	(2S)-2-{[9-(3,4-Dimethyl-5-propyl-2-furyl)nonanoyl]oxy}-3-hydroxypropyl 11-(3,4-dimethyl-5-propyl-2-furyl)undecanoate	672.522	672.495	9.794	672.509
74	(2S)-3-Hydroxy-2-(octanoyloxy)propyl decanoate	372.301	372.286	10.599	372.293
75	(2S)-3-Phenyl-2-({[(3S,4S,5R)-2,3,4-trihydroxy-5-(hydroxymethyl)tetrahydro-2-furanyl]methyl}amino)propanoic acid (non-preferred name)	327.143	327.13	5.886	327.137
76	(2S)-6-Amino-2-[(E)-(hydroxymethylene)amino]hexanimidic acid	173.122	173.116	7.513	173.119
77	(2S,3R,4E)-2-(Dodecanoylamino)-3-hydroxy-4-octadecen-1-yl 2-(trimethylammonio)ethyl phosphate	646.528	646.502	6.289	646.515
78	(2S,3R,4S,5S,6S)-6-(4-{4-[(2R)-2-Amino-2-carboxyethyl]phenoxy}-2,6-diiodophenoxy)-3,4,5-trihydroxytetrahydro-2H-pyran-2-carboxylic acid	700.95	700.922	10.006	700.936
79	(2Z)-12-Hydroxy-2-(hydroxymethyl)-1-methoxy-11-methyl-7-methylene-6-oxo-5,14-dioxatricyclo[9.2.1.0~4,8~]tetradec-2-en-9-yl (2Z)-2-methyl-2-butenoate	408.193	408.176	8.263	408.185
80	(2Z)-2-Benzylideneheptyl hydrogen sulfate	284.118	284.107	3.923	284.113
81	(2Z)-2-Methyl-5-(2-methyl-3-methylenebicyclo[2.2.1]hept-2-yl)-2-penten-1-yl phenylacetate	338.236	338.223	4.485	338.229
82	(2Z)-3-(4-Hydroxy-3-methoxyphenyl)-N-{3-[(4-{[(2E)-3-(4-hydroxy-3-methoxyphenyl)-2-propenoyl]amino}butyl)amino]propyl}acrylamide	497.27	497.25	11.61	497.26
83	(2Z)-3-(4-{[1-Hydroxy-1-(3,4,5-trimethoxyphenyl)-2-propanyl]oxy}-3,5-dimethoxyphenyl)-2-propen-1-ol	434.209	434.192	9.24	434.2
85	(2Z,12Z)-2,12-Tetradecadiene-4,6,8,10-tetrayne	178.085	178.077	11.512	178.081
86	(2Z,4E,6E,8E,10Z,12E)-13-(4-Hydroxy-2,2,6-trimethyl-7-oxabicyclo[4.1.0]hept-1-yl)-2,7,11-trimethyl-2,4,6,8,10,12-tridecahexaenal	382.264	382.249	9.899	382.257
87	(2Z,4Z,6Z,8E,10E,12E,14Z,16E,18E,20Z,22E)-4,8,12,17,21-Pentamethyl-23-(2,6,6-trimethyl-1-cyclohexen-1-yl)-2,4,6,8,10,12,14,16,18,20,22-tricosaundecaenal	508.388	508.368	9.115	508.378
88	(2alpha,3beta,5xi,6beta,9xi)-2,3,6,23-Tetrahydroxyurs-12-en-28-oic acid	504.363	504.343	12.499	504.353
89	(3E)-4-(1-Oxo-1H-isochromen-3-yl)-3-buten-2-yl hydrogen sulfate	296.046	296.034	12.399	296.04
90	(3E)-4-(5-Hydroxy-1-oxo-1H-isochromen-3-yl)-3-buten-2-yl hydrogen sulfate	312.041	312.029	0	312.035
91	(3E)-4-(7-Methoxy-2-oxo-2H-chromen-6-yl)-2-oxo-3-buten-1-yl hydrogen sulfate	340.037	340.024	12.493	340.031
92	(3E,11Z)-1-Chloro-3,11-tridecadiene-5,7,9-triyn-2-ol	218.058	218.049	12.488	218.054
93	(3E,5E,7E,9E,11E,13E,15E,17Z,19E)-5,9,14,18-Tetramethyl-20-(2,6,6-trimethyl-1-cyclohexen-1-yl)-3,5,7,9,11,13,15,17,19-icosanonaen-2-one	456.357	456.339	5.896	456.348
94	(3E,7Z)-4,8,12-Trimethyl-1,3,7,11-tridecatetraene	218.211	218.202	12.473	218.207
95	(3R,3'S,3aS,6'S,7'S,9bS,10'S)-6,8,9,10'-Tetrahydroxy-1',6,6',9,10'-pentamethyl-3a,4,5,6,8,9,9a,9b-octahydro-5'H-spiro[azuleno[4,5-b]furan-3,13'-[4]oxatetracyclo[10.2.1.0~2,11~.0~3,7~]pentadec[2(11)]en e]-2,5'-dione	528.291	528.27	5.074	528.281
96	(3S,5R,6E)-7-[3-(4-Fluorophenyl)-1H-indol-2-yl]-3,5-dihydroxy-6-heptenoic acid	369.151	369.136	12.494	369.144
97	(3Z)-3-({6-[2-(Dimethylamino)ethyl]-4-methoxy-1,3-benzodioxol-5-yl}methylene)-6,7-dimethoxy-1-isoindolinone	426.194	426.177	0	426.185
98	(3Z)-3-{Hydroxy[(5-hydroxy-2-pyridinyl)amino]methylene}-2-methyl-2,3-dihydro-4H-thieno[2,3-e][1,2]thiazin-4-one 1,1-dioxide	353.026	353.012	2.457	353.019
99	(3Z,7Z)-1,5,5,8-Tetramethyl-12-thiabicyclo[9.1.0]dodeca-3,7-diene	236.169	236.16	5.998	236.165
